# Supplementary material for: Artemisinin resistance in Plasmodium falciparum is associated with an altered temporal pattern of transcription
Source: BMC Genomics. 2011 Aug 3;12:391. doi: 10.1186/1471-2164-12-391 (PMC3163569; doi:10.1186/1471-2164-12-391)
Supplement: Additional file 2 — Information about the sampling times, parasitemia of the ring, trophozoite and schizont stages of the 11 isolates. na: information not available. [file 1471-2164-12-391-S2.XLS]

## Sheet: Sheet1
Additional file 2: Information on the sampling times, total parasitemia and parasite counts of ring, trophozoite and schizont stages of the 11 isolates. na: information not available.
	Sample ID	actual sampling time (hr)	% parasitemia	Ring	Trophozoite	Schizont
Laos	BMT061 TP1	0	2.7	100	0	0
Sensitive	BMT061 TP2	2	2	100	0	0
	BMT061 TP3	4	1.8	100	0	0
	BMT061 TP4	6	1.9	100	0	0
	BMT061 TP5	8	2	100	0	0
	BMT061 TP6	12	2.3	80	20	0
	BMT061 TP7	16	2.2	76	24	0
	BMT061 TP8	24	1.6	17	83	0
	BMT061 TP9	32	2.3	0	100	0
	BMT061 TP10	42	2.1	0	41	59
Laos	BMT076 TP1	0	1.1	93	7	0
Sensitive	BMT076 TP2	6	1	3	97	0
	BMT076 TP3	12	1	0	100	0
	BMT076 TP4	18	1.1	0	89	11
	BMT076 TP5	24	1.3	0	30	70
	BMT076 TP6	30	1.3	0	28	72
	BMT076 TP7	36	1.5	62	0	38
	BMT076 TP8	42	1.3	49	0	51
	BMT076 TP9	48	0.5	89	0	11
Laos	BMT077 TP1	0	7.8	100	0	0
Sensitive	BMT077 TP2	6	9.2	100	0	0
	BMT077 TP3	12	8.3	100	0	0
	BMT077 TP4	18	6.6	98	2	0
	BMT077 TP5	24	7.8	1	99	0
	BMT077 TP6	30	7.5	0	100	0
	BMT077 TP7	36	8.8	0	100	0
	BMT077 TP8	42	7	0	99	1
	BMT077 TP9	48	7.5	0	80	20
Laos	XPN003 TP1	0	0.5	100	0	0
Sensitive	XPN003 TP2	6	0.5	78	22	0
	XPN003 TP3	12	0.5	38	62	0
	XPN003 TP4	18	0.5	39	61	0
	XPN003 TP5	24	0.5	27	73	0
	XPN003 TP6	30	0.5	7	57	36
	XPN003 TP7	36	0.4	9	55	36
	XPN003 TP8	42	0.4	0	0	100
	XPN003 TP9	48	0.4	10	0	90
Pailin, Cambodia	CP022 TP1	0	na	na	na	na
Sensitive	CP022 TP2	6	na	na	na	na
	CP022 TP3	12	na	na	na	na
	CP022 TP4	18	na	na	na	na
	CP022 TP5	24	na	na	na	na
	CP022 TP6	30	na	na	na	na
	CP022 TP7	36	na	na	na	na
	CP022 TP8	42	na	na	na	na
	CP022 TP9	48	na	na	na	na
Pailin, Cambodia	CP037 TP1	0	na	na	na	na
Resistant	CP037 TP2	2	na	na	na	na
	CP037 TP3	4	na	na	na	na
	CP037 TP4	6	na	na	na	na
	CP037 TP5	8	na	na	na	na
	CP037 TP6	16	na	na	na	na
	CP037 TP7	24	na	na	na	na
	CP037 TP8	32	na	na	na	na
	CP037 TP9	42	na	na	na	na
Pailin, Cambodia	CP025 TP1	0	na	na	na	na
Resistant	CP025 TP2	6	na	na	na	na
	CP025 TP3	12	na	na	na	na
	CP025 TP4	18	na	na	na	na
	CP025 TP5	24	na	na	na	na
	CP025 TP6	30	na	na	na	na
	CP025 TP7	36	na	na	na	na
	CP025 TP8	42	na	na	na	na
	CP025 TP9	48	na	na	na	na
Pailin, Cambodia	CP040 TP1	0	na	na	na	na
Resistant	CP040 TP2	6	na	na	na	na
	CP040 TP3	12	na	na	na	na
	CP040 TP4	18	na	na	na	na
	CP040 TP5	24	na	na	na	na
	CP040 TP6	30	na	na	na	na
	CP040 TP7	36	na	na	na	na
	CP040 TP8	42	na	na	na	na
	CP040 TP9	48	na	na	na	na
Mae Sot, Thailand	NHP2094 TP1	0	na	na	na	na
Sensitive	NHP2094 TP2	8	na	na	na	na
	NHP2094 TP3	16	na	na	na	na
	NHP2094 TP4	24	na	na	na	na
	NHP2094 TP5	32	na	na	na	na
	NHP2094 TP6	40	na	na	na	na
Mae Sot, Thailand	NHP4459 TP1	0	na	na	na	na
Sensitive	NHP4459 TP2	8	na	na	na	na
	NHP4459 TP3	16	na	na	na	na
	NHP4459 TP4	24	na	na	na	na
	NHP4459 TP5	32	na	na	na	na
	NHP4459 TP6	40	na	na	na	na
Mae Sot, Thailand	NHP4460 TP1	0	na	na	na	na
Sensitive	NHP4460 TP2	8	na	na	na	na
	NHP4460 TP3	16	na	na	na	na
	NHP4460 TP4	24	na	na	na	na
	NHP4460 TP5	32	na	na	na	na
	NHP4460 TP6	40	na	na	na	na
