# Supplementary material for: Artemisinin resistance in Plasmodium falciparum is associated with an altered temporal pattern of transcription
Source: BMC Genomics. 2011 Aug 3;12:391. doi: 10.1186/1471-2164-12-391 (PMC3163569; doi:10.1186/1471-2164-12-391)
Supplement: Additional file 5 — Sheets 1-3 lists log2 expression data of all genes for the isolates grouped by ring (14 hpi), trophozoite (26 hpi) and schizont (34 hpi) stage and their corresponding z-scores (signal to noise) and p-values using student t-distribution. Genes with significant difference in expression between the resistant and sensitive isolates (p-value < 0.01) are highlighted in orange. Sheet "rank product score" lists all genes including putative transcriptional regulators (including those with zinc finger, bromodomain, etc., domains predicted by PFAM, Histone/HDAC/HAT-related, AP2-domain containing and potential cell cycle regulators) used in the analysis and their corresponding z-scores and rank product scores for ring (14 hpi), trophozoite (26 hpi) and schizont (34 hpi) stages. [file 1471-2164-12-391-S5.XLS]

## Sheet: 14hpi (ring)
Additional file 8: Log2 Expression data of all genes for the isolates grouped by rings (14hpi), troph (26hpi) and schizont (34hpi) stage and their corresponding z-scores (signal to noise) and p-values using student’s t-distribution.
NAME	DESCRIPTION	CP025 TP2	CP037 TP6	CP040 TP5	CP022 TP1	BMT061 TP7	BMT076 TP1	BMT077 TP4	XEPON003 TP1	NHP2094 TP2	NHP4459 TP2	NHP4460 TP1	Z SCORE	p-value
PFB0750w	PFB0750w:: vacuolar protein-sorting protein VPS45, putative	0.572619	0.357619	0.367619		-0.217881	-0.314381	-0.217381	-0.0423815	-0.370448	-0.135381		2.70589	8.73924e-06
PFB0690w	PFB0690w:: conserved Plasmodium protein, unknown function	0.532455	0.728455	0.670455	0.301455	-0.454545	-0.373545	-0.0275455	-0.0455455	-0.556545	-0.532545	-0.242545	2.06947	7.3599e-05
PFI1415w	PFI1415w:: Ser/Thr protein kinase, putative	0.8355	0.511	0.7175	-0.276	-0.13	-0.0755	-0.788	-0.5645	-0.414	0.044	0.14	1.96999	0.000107173
PF14_0665	PF14_0665:: conserved Plasmodium protein, unknown function	1.26915	0.79765		-0.09085	-0.35185	0.16015	-0.16585	-0.09085	-0.97185	-0.25885	-0.29685	1.94919	0.000116126
PF07_0113	PF07_0113:: conserved Plasmodium protein, unknown function	1.18773	0.778727	0.729727	-0.710273	-0.420773	-0.359273	-0.304773	-0.716273	-0.649273	0.111727	0.352727	1.92552	0.00012732
MAL8P1.75	MAL8P1.75:: ubiquitin-activating enzyme, putative	0.764556	0.454056	0.728056	-0.659444	-0.463444	0.290056	-0.527444	-0.207444	-0.378944			1.92179	0.000129185
PF14_0396	PF14_0396:: conserved Plasmodium protein, unknown function	0.518455	0.432455	0.484455	-0.426545	-0.504545	-0.173545	-0.0355455	-0.349545	-0.209545	-0.0745455	0.338455	1.81718	0.000195933
MAL13P1.25	MAL13P1.25:: conserved Plasmodium protein, unknown function	0.71125	1.02875	1.04025	-0.91375	-0.87025	-0.62625	-0.62925	-0.45025	0.05825	0.50125	0.15	1.80266	0.000207856
PFB0130w	PFB0130w:: octaprenyl pyrophosphate synthase	0.44177	0.56177	0.60877	-0.28323	-0.52423		-0.45123	-0.02323	-0.60023	-0.00193	0.27177	1.78779	0.000220878
PFI0090c	PFI0090c:: probable protein, unknown function	1.244	1.021	0.526	-0.639	-0.4485	-1.064	-0.279	-0.5495		0.189		1.7847	0.000223699
PF14_0347	PF14_0347:: conserved Plasmodium protein, unknown function	0.928682	1.18618	0.802682	0.237182	-0.543818	-0.0558182	0.0191818	0.203182	-1.29482	-0.471818	-1.01082	1.75284	0.00025512
MAL8P1.140	MAL8P1.140:: methionine aminopeptidase, putative	0.669627	0.489627	0.562127	0.00762727	-0.729373	-0.456373	-0.457873	-0.395373	-0.00727273	0.203127	0.114127	1.75034	0.000257781
PFI1505c	PFI1505c:: elongation factor Tu family protein-related	0.64185	0.41035	0.42535	-0.46365	-0.57815	0.19285	-0.23265	0.04085	-0.35665	-0.08015		1.72611	0.000285204
PF14_0303	PF14_0303:: conserved Plasmodium protein, unknown function	0.342773	0.326273	0.604273	-0.482227	0.0132727	-0.242727	-0.156727	0.0192727	0.0187727	-0.116227	-0.326727	1.72157	0.000290675
PF11_0263	PF11_0263:: conserved Plasmodium protein, unknown function	0.7219	0.3509	0.5509	-0.1871	-0.2811	-0.6231	-0.0631	-0.3931		0.2169	-0.2931	1.72068	0.00029177
PFI0830c	PFI0830c:: conserved Plasmodium protein, unknown function	0.850621	0.694955	0.332955	0.0626212	-0.336045	-0.386045	-0.487379	-0.287045	-0.415879	0.183621	-0.212379	1.70971	0.000305542
PFB0820c	PFB0820c:: conserved Plasmodium protein, unknown function	0.408091	0.148758	0.553091	-0.201576	-0.168242	-0.00624242	-0.201576	-0.275242	-0.0455758	-0.0352424	-0.176242	1.68584	0.000338022
PFD0595w	PFD0595w:: conserved Apicomplexan protein, unknown function	0.890389	0.567389	0.380389	-0.0591111	-0.167611	-0.877111	-0.265611	-0.155611	-0.313111			1.66665	0.000366849
PF11_0129	PF11_0129:: conserved Plasmodium protein, unknown function	0.639545	0.921045	0.277045	-0.328955	-0.525455	0.0365455	-0.343955	-0.305955	-0.000954545	-0.212455	-0.156455	1.65162	0.000391285
PFB0500c	PFB0500c:: Rab5a, GTPase	1.205	0.72	0.324	-0.63	-0.365	-0.543	-0.279	-0.481	0.049			1.64506	0.000402487
PFC0416w	PFC0416w:: conserved Plasmodium protein, unknown function	0.242455	0.354455	0.278455	-0.287545	0.0234545	0.122455	-0.261545	-0.125545	-0.324545	0.146455	-0.168545	1.64285	0.000406337
PFL1740w	PFL1740w:: conserved Plasmodium protein, unknown function	0.463909	0.515909	0.493909	-0.280091	-0.605091	0.138909	-0.379091	-0.509091	0.218409	0.124909	-0.182591	1.63689	0.00041694
PFL1280w	PFL1280w:: RAP protein, putative	0.272576	0.345909	0.250909	-0.481758	-0.115091	0.201242	-0.109258	-0.154258	-0.145758	-0.0202576	-0.0442576	1.6119	0.000464749
PFC1005c	PFC1005c:: iron-sulfur cluster assembly accessory protein, putative	0.276773	0.237773	0.504273	-0.313727	0.0152727	-0.0887273	-0.0117273	-0.296227	0.00777273	-0.0317273	-0.299727	1.59365	0.000503402
MAL13P1.390	MAL13P1.390:: aminomethyltransferase, putative	0.49285	0.36435	0.41085		-0.38215	0.13085	-0.62415	-0.14265	-0.41015	0.09485	0.06535	1.58778	0.000516551
PF08_0097	PF08_0097:: conserved Plasmodium membrane protein, unknown function	0.946909	0.779409	0.931409	-0.737591	-1.04909	-0.0570909	-0.322591	-0.575591	-0.899091	0.465409	0.517909	1.57376	0.000549508
PFL1655c	PFL1655c:: DNA polymerase epsilon subunit B, putative	0.804591	0.506591	0.210091	-0.117909	-0.259409	-0.112409	-0.328409	-0.144909	-0.299409	0.0900909	-0.348909	1.5667	0.000566954
rps8	rps8::null	0.809101	0.532101	0.943101	-0.598899	-0.694899	-0.260899	-0.259899	-0.546899	-0.717899	0.55599	0.239101	1.55477	0.000597821
PF11_0079	PF11_0079:: conserved Plasmodium protein, unknown function	0.490697	0.24103	0.443364	-0.319636	-0.200303	0.251364	-0.0279697	-0.216636	-0.0839697	-0.0939697	-0.48397	1.53898	0.000641482
PFA0640c	PFA0640c:: Plasmodium exported protein, unknown function	0.8178	0.9188	0.9088	-0.5172	-0.2832	-1.0132	-1.2202	-0.4872	0.6138	0.2618		1.5218	0.000692935
PF14_0342	PF14_0342:: conserved Plasmodium membrane protein, unknown function	0.375879	0.333212	0.170212	-0.218788	-0.00278788	-0.0194545	-0.256121	-0.206788	0.113212	0.0258788	-0.314455	1.51824	0.000704135
MAL7P1.23	MAL7P1.23:: RAP protein, putative	0.774311	0.431311	0.559311	-0.657689	-0.245939	-0.195189	-0.200689	-0.843689		0.378261		1.47256	0.00086666
MAL13P1.48	MAL13P1.48:: conserved Plasmodium protein, unknown function	1.03518	0.976682	0.293182	-0.677818	-0.218818	-0.439818	-0.544318	-0.355818	-0.375818	0.205182	0.102182	1.47135	0.000871498
PFL2065c	PFL2065c:: mitochondrial import inner membrane translocase subunit, putative	1.74455	0.805545	1.19255	-1.04745	-1.34045	0.0845455	-0.683455	-0.995455	-0.675455	0.516545	0.398545	1.45615	0.000934549
PFE0190c	PFE0190c:: conserved Plasmodium protein, unknown function	0.60115	0.38015	0.55815	-0.73785	-0.23085	0.03915	-0.14935	-0.64885	-0.21585	0.40415		1.4446	0.000985727
PFA0510w	PFA0510w:: bromodomain protein, putative	0.517114	0.354614	0.711614	-0.190886	-0.584636	0.157364	-0.753636	-0.270386	-0.00663636	-0.0213864	0.0868636	1.44101	0.00100225
PFL1100w	PFL1100w:: conserved Plasmodium protein, unknown function	0.466136	0.508636	0.264636	-0.157864	-0.212864	0.303136	-0.347364	-0.0208636	-0.436864	0.0891364	-0.455864	1.4308	0.0010509
PFL0600w	PFL0600w:: conserved Plasmodium protein, unknown function	0.3241	0.1901	0.3971	-0.0559	0.1641		-0.2209	-0.4339	-0.1319	0.0351	-0.2679	1.42503	0.00107949
PF11_0216	PF11_0216:: Heat shock factor binding protein 1, putative	1.19611	0.822111	0.103111	-0.346889	-0.100889	-0.158889	-0.571889	-0.535889	-0.406889			1.41775	0.0011168
MAL7P1.127	MAL7P1.127:: conserved Plasmodium membrane protein, unknown function	0.741056	0.589723	0.353723	-0.00894394	-0.651727	-0.522277	-0.440944	-0.0592773	-0.0117773	0.427723	-0.417277	1.39517	0.00124153
MAL8P1.74	MAL8P1.74:: conserved Plasmodium protein, unknown function	0.611	0.367	0.4465	-0.217	-0.549	0.013	-0.077	0.211	-0.8205	0.0835	-0.0685	1.39253	0.00125704
MAL8P1.96	MAL8P1.96:: CS domain protein, putative	0.535524	0.588524	0.375524	-0.255476	-0.198192	0.00152424	-0.786476	-0.563476	0.344524	-0.302526	0.260524	1.38599	0.00129639
PF10_0257	PF10_0257:: conserved Plasmodium protein, unknown function	1.10609	0.662091	0.773091	-0.763909	-1.17591	0.457091	-0.616909	-0.717909	-0.199909	0.557091	-0.0809091	1.38175	0.0013226
PFC0170c	PFC0170c:: dihydrolipoamide acyltransferase, putative	0.911318	1.02032	0.674318	-0.497182	-0.283682	0.0938182	-1.07318	-1.45668	-0.329182	0.216318	0.723818	1.36043	0.0014634
PF14_0167	PF14_0167:: prefoldin subunit 2, putative	0.880036	0.896036	0.536036	-0.716964	-0.596364	0.308036	-0.511964	-0.651964	-0.837964	0.800036	-0.104964	1.35659	0.00149041
PF07_0044	PF07_0044:: conserved Plasmodium protein, unknown function	0.492364	0.260364	0.395364	-0.0916364	0.00236364	-0.217636	-0.657636	0.276364	-0.0866364	-0.0336364	-0.339636	1.34897	0.00154564
PFL2160c	PFL2160c:: conserved Plasmodium protein, unknown function	0.791864	1.01036	0.167864	-0.566636	-0.105636	-0.409136	-0.398636	-0.329136	-0.0856364	0.174864	-0.250136	1.34594	0.00156823
PF13_0342	PF13_0342:: conserved Plasmodium protein, unknown function	0.895182	0.312182	0.664182	-0.665818	-0.445818	0.0871818	-0.511818	-0.237818	0.405182	-0.178818	-0.323818	1.34406	0.00158239
PF11_0253	PF11_0253:: conserved Plasmodium protein, unknown function	0.667364	0.222364	0.539364	-0.0196364	-0.450636	0.119364	-0.283636	-0.424636	-0.435136	-0.134636	0.199864	1.34118	0.0016044
PFL0865w	PFL0865w:: conserved protein, unknown function	0.565	0.2865	0.4645	-0.4055	-0.4085	-0.4775	-0.091	-0.355	-0.0515	0.0255	0.4475	1.33187	0.0016777
PF13_0031	PF13_0031:: conserved Plasmodium protein, unknown function	1.05795	0.406955	0.454455	-0.511545	-0.387045	0.170955	-0.581045	-0.560045	-0.00404545	-0.0295455	-0.0170455	1.32575	0.00172782
PF11_0339	PF11_0339:: glycine cleavage system H protein, putative	1.18927	0.623273	0.732273	-1.17273	-1.00673	-0.254727	-0.439727	0.0692727	-0.492727	0.348273	0.404273	1.3222	0.0017577
MAL7P1.209	MAL7P1.209:: AAA family ATPase, putative	1.09972	0.230222	0.610722	-0.239278	-0.253278	0.0827222	-0.381778	-0.879278	-0.269778			1.29441	0.00201096
MAL13P1.95	MAL13P1.95:: ferredoxin, putative	0.793973	0.496973	0.742973	-1.07603	-0.769027	0.275973	-0.698027	-0.351027	-0.0687273	0.513973	0.138973	1.29418	0.0020132
PFF0655c	PFF0655c:: adapter-related protein, putative	0.651288	0.362288	0.391288	-0.164379	-0.369212	0.494621	0.000621212	-0.346379	-0.642712	-0.344712	-0.0327121	1.28727	0.00208213
PF11_0035	PF11_0035:: Plasmodium exported protein, unknown function	1.40155	0.806545	0.667545	-0.0424545	-1.38145	-0.561455	-1.01245	-0.0504545	0.327545	0.422545	-0.577455	1.28372	0.00211856
PFI0810c	PFI0810c:: apicoplast Ufd1 precursor	0.394364	0.320364	0.211364	-0.311636	-0.0646364	0.158364	-0.115636	-0.307636	-0.427636	-0.132636	0.275364	1.27796	0.00217903
PF13_0237	PF13_0237:: conserved Plasmodium protein, unknown function	0.420909	0.281909	0.547909	0.183909	-0.195091	-0.148591	0.0754091	-0.333591	-0.801591	-0.164591	0.133409	1.27414	0.00222019
PF11_0319	PF11_0319:: mitochondrial rpoD precursor, putative	0.728909	0.956409	0.625909	-0.461091	-0.819091	0.631909	-0.631591	-0.891591	-1.01659	0.277409	0.599409	1.24115	0.00261186
PFF0465c	PFF0465c:: mitochondrial cardiolipin synthase, PfCLS	0.904409	0.347409	0.807909	-0.235591	-0.632091	0.198409	0.0839091	0.348409	-0.653591	-0.198591	-0.970591	1.24092	0.00261476
PFL1160c	PFL1160c:: conserved Plasmodium protein, unknown function	1.05327	1.79127	1.04527	0.497273	-0.771727	-0.528727	-1.27573	-1.15473	-1.48773	-0.692727	1.52427	1.23533	0.00268818
PFB0660w	PFB0660w:: conserved Plasmodium protein, unknown function	0.702091	0.526091	0.493091	-0.729909	-0.423909	-0.898909	-0.398909	0.0260909	0.621091	0.387091	-0.303909	1.23093	0.00274762
PFI0340c	PFI0340c:: conserved Plasmodium protein, unknown function	0.38003	0.486364	0.12953	-0.26697	0.12353	-0.300636	-0.21797	-0.19797	-0.17697	0.21903	-0.17797	1.22569	0.00282007
PFA0485w	PFA0485w:: phosphatidate cytidylyltransferase, putative	0.5275	0.297	0.2585	-0.435	-0.2965	-0.3345	-0.0285	-0.274	0.2055	0.2725	-0.1925	1.22531	0.00282536
PF13_0345	PF13_0345:: aminomethyltransferase, mitochondrial precursor	0.739045	0.750045	0.774045	-0.275955	-1.13395	-0.420455	-0.666455	-0.638955	-0.627455	0.497045	1.00305	1.22379	0.0028468
PF11_0073	PF11_0073:: conserved Plasmodium protein, unknown function	0.466682	0.485182	0.618182	-0.386318	0.281182	0.510182	-0.247318	-0.520318	-0.873818	0.224182	-0.557818	1.22318	0.00285553
PFI1410c	PFI1410c:: conserved Plasmodium protein, unknown function	0.86653	0.328864	0.811864	-0.734636	-0.40947	-0.228803	0.0705303	0.38953	-0.610136	-0.785136	0.300864	1.21438	0.00298349
PFL2445c	PFL2445c:: conserved Plasmodium protein, unknown function	1.34345	0.975455	0.714455	-1.35555	-0.981545	-0.0285455	-1.03855	-1.11355	0.706455	0.156455	0.621455	1.20794	0.00308101
MAL7P1.25	MAL7P1.25:: cytoskeleton associated protein, putative	0.59025	0.55225	0.16025	-0.20525	-0.43275	0.20525	-0.53425	-0.34875	-0.09425	0.10725		1.20719	0.0030927
PFC0575w	PFC0575w:: conserved Plasmodium protein, unknown function	1.07945	0.649455	0.392955	-0.630045	-0.335545	0.203955	-0.425545	-0.293545	-0.980545	0.484955	-0.145545	1.20708	0.00309435
PFL2040w	PFL2040w:: conserved Plasmodium protein, unknown function	0.647091	0.432091	0.282591	-0.685409	-0.0189091	0.364091	-0.137909	-0.206409	0.0205909	-0.119409	-0.578409	1.20628	0.00310682
PF13_0021	PF13_0021:: small heat shock protein, putative	1.74	0.87		-0.75	-1.117	-0.1	-0.918	-0.543	-0.406	1.224		1.20286	0.00316037
PF10_0377	PF10_0377:: Plasmodium exported protein, unknown function	2.10933	2.82333		0.307333	-4.99367	-1.33767	-0.737667	-0.369667	0.438333	1.76033		1.20178	0.00317757
PF14_0551	PF14_0551:: conserved Plasmodium protein, unknown function	0.920455	0.655455	0.440955	0.0909545	-1.32805	0.299455	0.120955	-0.602045	-0.166045	0.0419545	-0.474045	1.19645	0.00326365
PF13_0321	PF13_0321:: conserved Plasmodium protein, unknown function	1.42285	0.45635	0.77735	-0.07615	-0.50515	-0.84315	-0.80765	-1.04915	0.36285	0.26185		1.19626	0.0032667
PFF1405c	PFF1405c:: conserved protein, unknown function	1.84356	0.776556	0.774556		-1.59644		-1.30044	-0.520444	-0.308444	0.664556	-0.333444	1.19417	0.00330114
PF14_0186	PF14_0186:: conserved Plasmodium protein, unknown function	1.056	0.2005	0.8525	-0.101	-0.6175	-0.2765	-0.2355	-0.719	-0.601	0.4415		1.1855	0.00344833
PFI1460c	PFI1460c:: conserved Plasmodium protein, unknown function	0.518068	0.825068	0.130068	-0.270932	0.121068	0.100068	-0.188932	-0.235932	-0.576682	-0.258932	-0.162932	1.18446	0.00346636
PFA0550w	PFA0550w:: conserved Plasmodium protein, unknown function	0.588727	0.657227	0.202727	-0.229773	-0.0572727	0.443727	-0.452273	-0.438773	-0.455773	0.0597273	-0.318273	1.18286	0.00349441
PF11_0333	PF11_0333:: conserved Plasmodium membrane protein, unknown function	0.714318	0.584985	0.210318	-0.443015	-0.549015	0.00798485	-0.487348	-0.360682	-0.164015	0.312985	0.173485	1.18095	0.00352834
MAL7P1.152	MAL7P1.152:: conserved Plasmodium protein, unknown function	0.783136	0.920636	0.178636	-0.553364	-0.173364	-0.415864	-0.506364	-0.211864	0.181136	0.329136	-0.531864	1.18024	0.00354092
PFF0805c	PFF0805c:: conserved Plasmodium protein, unknown function	0.556727	1.02223	0.298727	-0.314273	-0.493273	-0.156273	0.190227	-0.825273	-0.494273	0.00772727	0.207727	1.17684	0.00360216
PF10_0161	PF10_0161:: Plasmodium exported protein (PHISTc), unknown function	1.193	1.358			-0.5375	-1.5655	-0.843	-0.981	1.4765	0.977	-1.0775	1.17666	0.00360542
PFC0465c	PFC0465c:: pre-mRNA splicing factor, putative	0.311545	0.119045	0.351045	-0.192455	-0.0679545	0.105045	-0.242455	0.233045	-0.147955	-0.316955	-0.151955	1.16582	0.00380847
PF08_0131	PF08_0131:: 1-cys peroxiredoxin	1.08836	0.990364	0.448364	-1.00164	-0.890636	-0.108636	-0.745636	-0.531636	-0.233636	1.02336	-0.0386364	1.16511	0.00382222
PFE0325w	PFE0325w::null	0.679506	0.874239	0.299239	-0.269361	-0.835661	0.243039	-0.695361	-0.529161	0.399839	-0.0301606	-0.136161	1.16251	0.00387298
PFL0990w	PFL0990w:: conserved Plasmodium protein, unknown function	0.594727	0.366727	0.549727	-0.600273	-0.131273	-0.264273	-0.803273	-0.0462727	0.672727	0.200727	-0.539273	1.15861	0.00395023
PFF0505c	PFF0505c:: conserved Plasmodium protein, unknown function	0.300636	0.229136	0.203636	0.152136	0.192636	-0.00986364	-0.0818636	0.0826364	-0.252364	-0.386864	-0.429864	1.15612	0.00400068
MAL8P1.148	MAL8P1.148:: conserved Plasmodium protein, unknown function	0.532	0.832		-0.884	-0.782	0.063	0.203	-0.284	-0.339	0.659		1.15347	0.00405489
PFD0735c	PFD0735c:: conserved Plasmodium protein, unknown function	0.182773	0.299356	0.165273	-0.0466439	-0.00997727	0.105273	0.0237727	0.107773	-0.425644	-0.238644	-0.163311	1.15342	0.00405573
PF10_0107	PF10_0107:: conserved protein, unknown function	0.979111	0.0998611	1.07686	-0.453139	-1.01014	-0.504139	-0.0781389	0.156861	-0.267139			1.14683	0.00419407
PFF1165c	PFF1165c:: conserved Plasmodium protein, unknown function	0.339909	0.451909	0.235909	-0.204091	-0.391091	-0.0170909	-0.361091	0.179909	-0.558091	-9.09e-05	0.323909	1.14645	0.00420221
PF10_0234	PF10_0234:: conserved Plasmodium protein, unknown function	1.50378	0.777778	0.0587778	-0.845222	-0.397222	0.0357778	-0.500222	-0.462222	-0.171222			1.143	0.00427665
PF10_0159	PF10_0159:: glycophorin-binding protein 130 precursor	1.26255	0.147045	0.836045	-0.196955	-0.400455	0.307045	-0.534955	-0.525955	-0.740955	0.0215455	-0.174955	1.14083	0.00432428
PFF0410w	PFF0410w:: conserved Plasmodium protein, unknown function	0.644796	0.238796	0.0451296	-0.19637	-0.157537	-0.10487	-0.22687	0.0207963	-0.26387			1.13768	0.00439437
PF14_0362	PF14_0362::null	1.16555	0.629545	1.10855	-0.678455	-1.92845	0.813545	-0.285455	-0.750455	-0.820455	0.350545	0.395545	1.13608	0.0044304
PFE1100w	PFE1100w:: conserved Plasmodium protein, unknown function	1.23482	0.592818	0.672818	-1.19718	-0.443182	-0.306182	-0.528182	-1.08918	0.191818	0.815818	0.0558182	1.12723	0.00463551
PFB0855c	PFB0855c:: apicoplast RNA methyltransferase precursor, putative	1.10509	1.04409	0.363091	0.186091	-1.20591	-0.279909	-1.02591	-0.613909	-0.337909	0.379091	0.386091	1.12549	0.00467698
MAL13P1.24	MAL13P1.24:: conserved Plasmodium protein, unknown function	1.26418	0.767182	0.960182	-0.536818	-1.31982	-0.972818	-1.17382	-1.21482	0.373182	0.904182	0.949182	1.12452	0.00470026
PF14_0114	PF14_0114:: GTP binding protein, putative	0.674273	0.272273	0.230273	-0.301227	-0.364227	0.245273	-0.244227	-0.0372273	-0.387727	-0.223727	0.136273	1.12068	0.00479362
PFI0590c	PFI0590c:: conserved Plasmodium protein, unknown function	0.334091	0.325091	0.218591	-0.697909	0.181091	0.127091	-0.104409	-0.0829091	0.131591	-0.0724091	-0.359909	1.11958	0.00482083
MAL8P1.100	MAL8P1.100:: conserved Plasmodium protein, unknown function	1.17765	0.40865	0.82015	0.66615	-0.38085	-1.49485	-0.46985	-0.12435	-0.47485	-0.12785		1.11584	0.00491434
PFL1225c	PFL1225c:: conserved Plasmodium protein, unknown function	0.818364	0.411364	0.653364	-1.24464	-0.221636	-0.869636	-0.252636	0.383364	0.333364	0.154364	-0.165636	1.11225	0.0050058
PFL1205c	PFL1205c:: conserved Plasmodium protein, unknown function	0.704864	0.334864	0.286864	-0.593136	-0.0336364	0.235364	-0.628136	-0.219136	-0.255136	0.0653636	0.101864	1.11081	0.00504308
PFA0210c	PFA0210c:: conserved Plasmodium protein, unknown function	0.977818	0.617818	0.397318	-0.576682	-0.486182	0.140818	0.473318	-0.819182	-0.955182	0.270818	-0.0406818	1.10832	0.00510809
PFI0570w	PFI0570w:: GTP binding protein, putative	0.466773	0.481273	0.582773	-0.398227	-0.334727	0.615273	-0.658227	0.0187727	-1.06623	0.0637727	0.228773	1.10611	0.00516641
PF13_0336	PF13_0336:: conserved Plasmodium protein, unknown function	0.560635	0.896135	0.193635	0.147135	-0.536865	-0.0228648	0.0316352	-0.634865	-0.649865	0.0561485	-0.0408648	1.09682	0.00542002
PF14_0400	PF14_0400:: GTP binding protein, putative	0.912227	0.204227	0.290727	-0.113273	-0.129773	-0.366773	-0.459273	-0.309773	-0.107773	0.195227	-0.115773	1.09575	0.00544995
PFF0810c	PFF0810c:: conserved Plasmodium protein, unknown function	1.5238	0.8648	0.5068	-0.4892	-1.0572	0.0068	-1.0842	-1.2232	0.3538	0.5978		1.0951	0.00546815
PFI0585c	PFI0585c:: conserved Plasmodium protein, unknown function	0.876884	0.471384	0.316384	-0.400116	-0.268116	-0.909616	-0.299116	-0.328616	0.420884	0.244884	-0.124838	1.09454	0.00548398
PFE1375c	PFE1375c:: conserved Plasmodium protein, unknown function	0.3513	0.3023	0.5043	0.4638	-0.3957	0.1988	-0.4287	-0.6877		-0.2802	-0.0282	1.09299	0.00552821
PFB0595w	PFB0595w:: heat shock 40 kDa protein, putative	0.640364	0.367364	0.602364	-0.540636	-0.940636	-0.254636	-0.754636	-0.217636	0.272364	0.458364	0.367364	1.09132	0.00557605
PFL1300c	PFL1300c:: conserved Plasmodium protein, unknown function	1.3455	0.618	1.2105	-0.1975	-0.897	0.2375	-1.8765	-0.954	-0.908	0.284	1.1375	1.09093	0.00558725
PF10_0152	PF10_0152:: conserved Plasmodium protein, unknown function	0.614056	0.274556	0.136556	-0.377444	-0.100444	0.228556	-0.343944	-0.138444		-0.293444		1.08882	0.00564862
PFE1300w	PFE1300w:: conserved Plasmodium membrane protein, unknown function	0.3576	0.5916	0.2916		-0.2084	0.2796	-0.4484	-0.6904	-0.4904	0.0596	0.2576	1.08866	0.00565339
PFL2485c	PFL2485c:: tryptophanyl-tRNA synthetase, putative	0.392955	0.568455	0.468955	0.253955	-1.32705	0.0239545	0.125455	-0.417045	0.0729545	-0.185545	0.0229545	1.08811	0.0056693
PF08_0051	PF08_0051:: conserved Plasmodium protein, unknown function	0.257409	0.501409	0.165909	-0.179591	-0.382591	0.0504091	-0.257091	-0.114591	-0.323091	0.0189091	0.262909	1.08762	0.00568381
PFI0935w	PFI0935w:: DNAJ-like molecular chaperone protein, putative	0.662091	0.308091	0.502591	0.574591	-0.464909	-0.224909	0.0300909	0.161591	-0.547409	-0.153409	-0.848409	1.08207	0.00584952
PFC0955w	PFC0955w:: ATP-dependent RNA Helicase, putative	0.782909	0.364909	0.530409	-0.221591	-0.901091	0.815909	-0.444591	-0.496091	-0.346591	-0.114091	0.0299091	1.08205	0.00585028
PFA0570w	PFA0570w:: conserved Plasmodium protein, unknown function	0.681082	0.325082	0.623582	-0.395418	-0.971918	0.751582	-0.128418	-0.576918	0.0165818	-0.0779182	-0.247318	1.08066	0.00589233
PFC0800w	PFC0800w:: band 7-related protein	1.39445	0.25395	0.82445	-0.67205	-1.28755	-0.23155	-0.30555	-0.07055	-0.31505	0.40945		1.07499	0.0060684
PF14_0377	PF14_0377:: vesicle-associated membrane protein, putative	0.9	0.44	1.076	-0.491	-1.13	-0.536	-0.253	-1.12	-0.027	1.021	0.12	1.07445	0.00608527
PF11_0273	PF11_0273:: DNAJ protein, putative	0.7385	0.5015	0.458	0.039	-0.8355	-1.1135	-0.6825	0.0465	0.405	0.253	0.19	1.07261	0.00614376
PFA0225w	PFA0225w:: LytB protein	0.695636	0.474636	0.322636	-0.299364	-0.743364	0.146636	-0.457364	-0.0108636	-0.725864	0.0351364	0.562136	1.06766	0.00630381
MAL7P1.36	MAL7P1.36:: conserved Plasmodium protein, unknown function	0.365909	0.537909	0.781909	-0.629091	-0.852091	-0.840091	0.226909	-0.356091	0.184909	0.313909	0.265909	1.06762	0.0063053
PF10_0214	PF10_0214:: RNA binding protein, putative	0.464606	0.588939	0.163939	0.0859394	-0.519061	-0.300061	0.143273	-0.437394	0.168273	0.106273	-0.464727	1.06695	0.0063272
PF11_0118	PF11_0118:: conserved Plasmodium protein, unknown function	0.831136	0.0526364	0.775636	-0.130864	-0.474364	0.128136	-0.178864	-0.148864	-0.686864	-0.298864	0.131136	1.06547	0.00637602
PFF0460w	PFF0460w:: conserved Plasmodium protein, unknown function	0.46069	0.45669	0.35069	-0.55431	-0.35931	-0.08131	-0.45381	-0.73481	0.60169	0.31379		1.05759	0.00664333
MAL13P1.189	MAL13P1.189:: conserved Plasmodium membrane protein, unknown function	0.401318	0.505818	0.167818	-0.120182	-0.435182	-0.0811818	-0.475682	-0.453182	0.178318	0.0508182	0.261318	1.05751	0.00664619
PF13_0361	PF13_0361:: conserved Plasmodium protein, unknown function	0.586682	0.202182	0.810682	0.00668182	-0.976818	0.0576818	0.0821818	-0.477818	-0.0408182	-0.384818	0.134182	1.05743	0.0066489
PF13_0350	PF13_0350:: signal recognition particle receptor alpha subunit, putative	0.787409	0.0734091	0.591909	-0.314091	-0.125091	-0.321091	-0.489091	-0.497091	0.0739091	0.0454091	0.174409	1.05646	0.00668264
PFE1160w	PFE1160w:: conserved Plasmodium protein, unknown function	0.669591	0.146591	0.893591	-0.612909	-0.355909	-0.622909	0.208091	-0.416909	0.162091	0.236091	-0.307409	1.05104	0.00687428
PFA0625w	PFA0625w:: Surface-associated interspersed gene 1.1 (SURFIN 1.1)	0.82822	0.984553	0.31222	-0.52178	-0.40553	-0.47178	-0.37478	-0.82278	-0.67778	0.19922	0.95022	1.05086	0.00688094
PF08_0098	PF08_0098:: ABC1 family, putative	0.659455	0.790455	0.258455	-0.766045	-0.750045	-0.218045	-0.306545	-0.331045	-0.219045	0.240455	0.641955	1.04638	0.0070436
PFL0400w	PFL0400w:: apicoplast ribosomal protein L29 precursor, putative	0.951741	0.381741	0.335741	0.337741	-0.00340909	-0.661259	-0.0282591	-0.204259	-0.885259	-0.115259	-0.109259	1.04622	0.00704982
PF08_0116	PF08_0116:: conserved Plasmodium protein, unknown function	0.432927	0.264427	0.544927	0.119927	-0.747573	0.0744273	-0.0230727	0.0394273	-0.0410727	0.185927	-0.850273	1.04278	0.00717768
MAL8P1.124	MAL8P1.124:: conserved Plasmodium protein, unknown function	0.840111	0.284611	0.352611		-0.435389	-0.296389	-0.665389	-0.499389	-0.0453889	0.464611		1.04201	0.00720666
PF14_0190	PF14_0190:: conserved Plasmodium protein, unknown function	0.934955	0.619455	0.183455	-0.712545	-0.785045	-0.407045	-0.235545	-0.0785455	0.128455	0.235455	0.116955	1.03931	0.00730925
PFL0445w	PFL0445w:: conserved Plasmodium protein, unknown function	0.284909	0.349242	0.225242	0.131576	-0.528758	0.374576	-0.362758	-0.414424	-0.174424	-0.0427576	0.157576	1.03808	0.00735637
PF11_0195	PF11_0195:: conserved Plasmodium protein, unknown function	0.206233	0.210533	0.171533	-0.280467	-0.397467	-0.103467	-0.0439667	0.316533	-0.0794667			1.03795	0.00736136
PF13_0328	PF13_0328:: proliferating cell nuclear antigen	0.65	0.436	0.063	-0.056	0.126	-0.01	-0.434	-0.432	-0.256	0.038	-0.125	1.03651	0.00741729
PFF0770c	PFF0770c:: conserved Plasmodium protein, unknown function	0.467061	0.382227	0.769561	-0.285439	-0.542939	0.492061	0.150227	-0.312939	-0.953439	-0.587939	0.421561	1.03509	0.00747274
PFF0235c	PFF0235c:: RAP protein, putative	0.507364	1.06236	0.173364	0.139364	-0.195636	0.0873636	-0.323636	-0.249136	-0.751636	0.111364	-0.561136	1.0306	0.00765074
PF14_0285	PF14_0285:: exodeoxyribonuclease III, putative	1.20927	0.568773	0.367773	-0.883727	-0.646227	0.209773	-0.749227	-0.362227	-0.394727	0.645273	0.0352727	1.01922	0.0081223
PFE0215w	PFE0215w:: ATP-dependent helicase, putative	1.09595	0.514455	0.165455	-0.437045	-0.230545	-0.0140455	-0.579045	-0.370545	-0.206545	0.472955	-0.411045	1.01851	0.00815257
PFI0660c	PFI0660c:: protease, putative	0.538139	0.431139	0.220139	-0.137861	-0.136361	-0.186861	-0.339861	0.633639	-0.210394	-0.0858606	-0.725861	1.01309	0.00838861
PF13_0351	PF13_0351:: conserved Plasmodium protein, unknown function	0.976091	0.293091	0.532091	-0.814409	-0.631409	-0.713409	-0.114909	0.534091	0.187591	0.0145909	-0.263409	1.00686	0.00866891
PFA0725w	PFA0725w:: Surface-associated interspersed protein 1.3 (SURFIN 1.3)	1.26645	1.01812	0.0521212	-0.774379	-0.0448788	-0.911379	-0.350879	-0.502545	-0.0288788	-0.0718788	0.348121	1.00604	0.00870649
PF13_0230	PF13_0230:: conserved Plasmodium membrane protein, unknown function	0.356682	0.507182	1.05318	-0.0988182	0.461182	-0.177818	-0.882818	-0.614318	0.247182	-0.889818	0.0381818	1.00486	0.00876058
PF11_0141	PF11_0141:: UDP-galactose transporter, putative	0.123455	0.186455	0.273455	0.137455	-0.167545	-0.388545	-0.204545	0.0104545	-0.130545	-0.0385455	0.198455	1.00412	0.00879487
PF13_0146	PF13_0146:: conserved Plasmodium protein, unknown function	1.41374	0.214409	1.25841	-0.608424	-1.35759	0.138409	-0.597424	-0.869924	-0.525258	0.245576	0.688076	1.00286	0.00885369
PFF0550w	PFF0550w:: transcription factor with AP2 domain(s), putative	0.689909	0.460909	0.148909	-0.293091	0.0539091	0.166909	-0.222091	-0.507091	-0.667091	0.257909	-0.0890909	1.00151	0.00891704
PF10_0332	PF10_0332:: apicoplast ribosomal protein L27 precursor, putative	0.2597	0.512	0.0447	-0.0793	0.0567	-0.0543	-0.1713	-0.2743	-0.1373	-0.2703	0.1137	0.998909	0.00904048
PF11_0110	PF11_0110::null	0.405909	0.104909	0.405909	-0.324091	-0.375091	0.318909	-0.370091	-0.158091	0.126909	-0.0460909	-0.0890909	0.996181	0.00917181
PF14_0571	PF14_0571:: conserved Plasmodium membrane protein, unknown function	0.325727	0.480727	0.420727	-0.287273	-0.420273	-0.525273	-0.00127273	-0.914273	0.415727	0.540727	-0.0352727	0.991649	0.0093944
PFA0180w	PFA0180w:: ATP-dependent RNA Helicase, putative	0.772227	0.247561	0.861227	-0.311773	-0.920773	0.849894	-0.398773	-0.613773	-0.535273	0.0292273	0.0202273	0.988022	0.0095766
MAL8P1.152	MAL8P1.152:: conserved Plasmodium protein, unknown function	0.5475	0.148	0.193	-0.152	-0.371	-0.31	-0.161	-0.0315	-0.054	-0.075	0.266	0.985643	0.00969808
PF13_0020	PF13_0020:: conserved Plasmodium protein, unknown function	0.386455	0.319455	0.382455	-0.453045	-0.0740455	-0.223045	-0.398545	-0.521545	0.652455	0.383955	-0.454545	0.983315	0.00981853
PFE0520c	PFE0520c:: topoisomerase I	1.04514	0.138136	0.666136	-0.0618636	-0.958864	-0.230364	-0.658864	-0.0758636	-0.291864	0.189136	0.239136	0.981296	0.00992422
PF10_0367	PF10_0367:: conserved Plasmodium protein, unknown function	0.282455	0.396955	0.560455	0.263955	-0.580045	-0.526545	0.163955	-0.0390455	-0.875045	0.226455	0.126455	0.980969	0.00994146
PFI1240c	PFI1240c:: prolyl-t-RNA synthase, putative	0.327864	0.235364	0.266364	-0.185636	0.374864	-0.0236364	0.173864	-0.142636	-0.454636	0.0788636	-0.650636	0.979142	0.0100383
PFD0285c	PFD0285c:: lysine decarboxylase, putative	0.858123	0.231123	0.610373	-0.505127	-1.07613	0.280706	-0.0612938	-0.32496	-0.44519	0.432373		0.97753	0.0101245
PFI1615w	PFI1615w:: conserved Plasmodium protein, unknown function	0.458909	0.350909	0.146409	-0.160591	-0.0115909	0.212409	-0.255091	0.301909	-0.293591	-0.143091	-0.606591	0.977323	0.0101357
PFI1625c	PFI1625c:: organelle processing peptidase, putative	0.0189545	0.185455	0.412955	-0.0560455	0.0974545	-0.158545	-0.0450455	-0.0580455	-0.143045	-0.202045	-0.0520455	0.975719	0.0102224
PF13_0047	PF13_0047:: conserved Plasmodium protein, unknown function	0.583455	0.180955	0.339955	-0.321545	0.0284545	0.0404545	-0.343545	-0.582045	0.0759545	0.376455	-0.378545	0.974954	0.010264
PFI0960w	PFI0960w:: dolichyl-diphosphooligosaccharide-protein glycosyltransferase, putative	1.46464	1.58814	0.216636	-1.13186	-1.01336	-0.673364	-0.342864	-1.28786	-0.225864	0.818636	0.587136	0.973363	0.0103511
PF14_0152	PF14_0152:: conserved Plasmodium protein, unknown function	0.395394	0.297727	0.215394	-0.0569394	-0.371939	0.296394	-0.404273	-0.290606	-0.448273	-0.0962727	0.463394	0.972951	0.0103738
PFA0545c	PFA0545c:: replication factor c protein, putative	0.379682	0.533682	0.150182	-0.361318	-0.191818	0.514682	-0.272318	-0.243818	-0.403818	0.147682	-0.252818	0.968887	0.0106004
PFF1080w	PFF1080w:: conserved Apicomplexan protein, unknown function	0.221182	0.187182	0.628182	-0.0318182	0.0421818	0.234182	-0.0848182	-0.295818	-0.604818	-0.134818	-0.160818	0.964399	0.0108565
PFL0605c	PFL0605c:: conserved Plasmodium protein, unknown function	0.858273	0.117273	0.549773	-0.410727	0.113773	-0.129227	-0.290227	0.233773	-0.878227	0.0597727	-0.224227	0.964179	0.0108693
MAL13P1.196	MAL13P1.196:: protein kinase, putative	1.06594	0.562944	1.03794	0.134944	-2.64906	-0.322556	0.0649444	-0.159056	0.263944			0.964149	0.010871
PFA0385w	PFA0385w:: conserved Plasmodium membrane protein, unknown function	0.245273	0.844273	0.376273	0.116273	-0.260227	0.168273	-0.189727	-0.194227	-0.986727	-0.322727	0.203273	0.960857	0.0110633
PF14_0366	PF14_0366:: small subunit DNA primase	0.608727	0.426227	0.0157273	-0.280773	0.0392273	-0.0392727	-0.108773	-0.214773	-0.515273	-0.00877273	0.0777273	0.960465	0.0110863
PFC0840w	PFC0840w:: P-type ATPase, putative	0.238833	0.212167	0.285833	-0.155167	0.00716667	0.2035	-0.0188333	-0.2265	0.256667	-0.721833	-0.0818333	0.958901	0.0111791
PFL2470c	PFL2470c:: conserved Plasmodium protein, unknown function	1.05623	0.380727	0.545727	-0.715273	-0.302273	-1.27627	0.260727	-0.207773	0.408727	0.412727	-0.563273	0.956018	0.0113522
PFI1190w	PFI1190w:: conserved Plasmodium protein, unknown function	0.392091	0.422591	0.311091	-0.190409	-0.690409	0.0585909	-0.277409	-0.831409	0.127591	0.0660909	0.611591	0.953463	0.0115079
PF13_0126	PF13_0126:: translation initiation factor EIF-2B subunit related	0.461591	0.711591	0.0220909	-0.269409	0.319591	9.09e-05	-0.163409	-0.186909	-0.433409	-0.152409	-0.309409	0.948992	0.0117858
PFL1875w	PFL1875w:: conserved Plasmodium protein, unknown function	0.224682	0.218682	0.468682	-0.414818	0.169682	0.169182	-0.262318	-0.0328182	-0.592318	-0.167318	0.218682	0.948453	0.0118198
PFC0225c	PFC0225c:: elongation factor (EF-TS), putative	0.811045	0.230545	0.594545	-0.807955	-0.932455	0.640545	0.0510455	-0.0749545	-0.336455	-0.0444545	-0.131455	0.947162	0.0119015
PFL1570w	PFL1570w:: conserved Plasmodium protein, unknown function	0.571727	0.556227	0.112727	0.0287273	0.256227	0.193727	-0.154773	-0.229773	-0.705273	-0.0522727	-0.577273	0.94261	0.0121945
PF14_0600	PF14_0600:: conserved Plasmodium protein, unknown function		0.5789	1.1219	-0.2571	-0.6201	-1.2701	-0.8311	-0.5331	0.4569	0.8919	0.4619	0.940814	0.0123121
PF08_0087	PF08_0087:: importin alpha, putative	0.537045	0.232545	0.122545	-0.0484545	-0.333955	-0.352455	-0.267455	-0.111955	-0.185955	0.235045	0.173045	0.938047	0.0124957
PF11_0290	PF11_0290:: conserved Plasmodium protein, unknown function	0.287045	0.300045	0.214545	-0.750955	-0.259955	-0.0254545	-0.237955	-0.0539545	-0.0514545	0.392545	0.185545	0.937196	0.0125527
MAL13P1.123	MAL13P1.123::null	0.473333	1.22433	0.0806667	-0.366333	-0.460333	-0.0983333	-0.432	-0.392	-0.409	0.340667	0.039	0.936482	0.0126007
PF14_0318	PF14_0318:: conserved Plasmodium protein, unknown function	0.585955	0.394955	0.329955	-0.661045	-0.469045	0.769955	0.00145455	-0.513045	-0.692045	0.188955	0.0639545	0.935054	0.0126974
PF14_0279	PF14_0279:: conserved Plasmodium protein, unknown function	0.870364	0.354364	0.190364	-0.517636	-0.00263636	-0.471636	-0.106636	0.0213636	-0.630636	0.392364	-0.0996364	0.932194	0.0128932
PF11_0306	PF11_0306:: A/G-specific adenine glycosylase, putative	1.31959	0.102091	0.831091	-0.183909	-1.03891	-0.260909	-0.916409	-0.377409	-0.115909	0.287591	0.353091	0.927955	0.0131893
MAL13P1.239	MAL13P1.239:: conserved Plasmodium protein, unknown function	0.4878	0.0988	0.166467	-0.2782	-0.0205333	0.0888	-0.366867	-0.00386667	0.0538	-0.2262		0.925803	0.0133423
PFL2035c	PFL2035c:: conserved Plasmodium membrane protein, unknown function	1.16018	0.714182	0.0811818	-0.587818	-0.250818	-0.285818	-0.549818	-0.351818	-0.372818	0.768182	-0.324818	0.925342	0.0133754
PFE0715w	PFE0715w:: asparagine-tRNA ligase, putative	0.560136	0.233136	0.344636	-0.365864	-0.502864	0.400636	-0.345864	-0.391864	-0.477364	0.0846364	0.460636	0.925232	0.0133832
PFD0090c	PFD0090c:: Plasmodium exported protein (PHISTa), unknown function	1.07785	0.13085	1.27285	-0.97415	-0.95815	0.31485	-0.10115	-0.75615	-0.7375	0.12685	0.60385	0.922987	0.0135453
PF11_0159	PF11_0159:: conserved Plasmodium protein, unknown function	1.009	0.799	0.213	-0.036	-0.14	0.113	-0.275	-1.334	-0.34	0.686	-0.695	0.922746	0.0135628
PF10_0035	PF10_0035:: conserved Plasmodium protein, unknown function	1.33127	0.933273	0.160273	-0.858727	-0.721727	0.153273	-0.701727	-0.441727	-0.878727	0.751273	0.273273	0.918343	0.013887
PFL0500w	PFL0500w:: mitochondrial ribosomal protein L12 precursor, putative	0.297455	0.445455	0.0764545	-0.313545	0.0824545	-0.0175455	-0.329545	-0.0875455	-0.225545	-0.246545	0.318455	0.916913	0.0139939
PFL2415w	PFL2415w:: Hbeta58/Vps26 protein homolog, putative	0.782667	0.444667	0.361667	-0.255333	-0.820333	-0.310333	-0.568333	-0.629333	-0.260667	0.306667	0.948667	0.914717	0.0141599
PFF0605c	PFF0605c:: conserved Plasmodium protein, unknown function	0.807152	0.192152	1.04915	0.514152	-1.21785	-0.652848	-0.527848	-0.441848	0.0501515	-0.240515	0.468152	0.91359	0.0142459
PFF1400w	PFF1400w:: RAP protein, putative	0.360796	0.075463	0.445963	-0.551537	-0.040537	-0.172537	-0.369537	-0.022537	0.274463			0.912732	0.0143117
PFL0495c	PFL0495c:: ABC transporter, (TAP family)	0.6075	0.654	0.048	-0.5775	-0.0905	0.063	-0.3995	-0.342	-0.4425	0.218	0.2615	0.912311	0.0143441
PF14_0715	PF14_0715:: conserved Plasmodium protein, unknown function	1.09964	0.753636	0.372636	-0.233864	-0.934864	-1.35586	-1.00286	0.523136	0.726136	0.159136	-0.106864	0.911935	0.0143731
MAL8P1.61	MAL8P1.61:: conserved Plasmodium protein, unknown function	0.267636	0.527136	0.291136	-0.0148636	-0.00186364	0.400136	0.0271364	0.247136	-0.448864	-0.546864	-0.747864	0.911359	0.0144176
PFE1275c	PFE1275c:: RNA methyltransferase, putative	0.828053	0.279553	0.154053	-0.363447	-0.198447	0.174553	-0.277447	-0.695947		0.00255333	0.09652	0.910457	0.0144877
PFB0880w	PFB0880w:: conserved protein, unknown function	0.685773	0.297273	0.165773	0.313273	-0.311227	-0.513227	-0.0567273	0.112273	-0.523727	0.0982727	-0.267727	0.910073	0.0145176
PFF0900c	PFF0900c:: rhomboid protease ROM10	0.719636	0.725636	0.0776364	-0.239364	-0.263364	-0.173364	-0.454364	-0.238364	0.0346364	0.591636	-0.780364	0.90997	0.0145256
PF14_0692	PF14_0692:: conserved Plasmodium membrane protein, unknown function	0.531591	0.702091	0.0230909	-0.166409	-0.209409	-0.333409	-0.601909	-0.151409	0.376591	0.0195909	-0.190409	0.909581	0.014556
PF10_0323	PF10_0323:: early transcribed membrane protein 10.2, etramp 10.2	0.969364	0.973364	1.30436	0.157364	-3.51764	1.28536	-0.443636	-0.103636	-1.05464	0.0813636	0.348364	0.907594	0.0147123
MAL13P1.316	MAL13P1.316:: conserved Plasmodium protein, unknown function	0.583182	0.344848	0.227515	-0.520152	-0.421818	-0.445485	-0.326818	-0.0308182	0.620182	0.268515	-0.299152	0.907319	0.0147341
PFA0155c	PFA0155c:: conserved Plasmodium protein, unknown function	0.149091	0.212424	0.488091	0.304091	-0.232076	-0.118242	-0.338576	-0.182576	-0.375576	-0.141576	0.234924	0.906984	0.0147606
PF14_0315	PF14_0315:: conserved Plasmodium membrane protein, unknown function	0.40196	0.677154	0.0320707	0.0300707	-0.37304	0.259737	-0.327485	-0.40204	-0.114846	0.0571818	-0.240763	0.906709	0.0147825
PF14_0714	PF14_0714:: conserved Plasmodium membrane protein, unknown function	0.426091	0.137091	0.245091	-0.170909	-0.328909	-0.384909	0.0245909	0.418591	-0.0464091	-0.00190909	-0.318409	0.906266	0.0148177
PFL0395c	PFL0395c:: conserved Plasmodium protein, unknown function	0.911318	0.533818	0.672318	-0.128182	-1.36618	-1.01618	-0.815182	-0.445682	-0.299682	0.637318	1.31632	0.904405	0.0149668
PFL0450c	PFL0450c:: conserved Plasmodium protein, unknown function	0.773909	0.278909	0.605909	-1.13809	-0.660091	-0.241091	-0.237091	-0.497091	0.685909	0.458909	-0.0300909	0.904022	0.0149976
PF14_0582	PF14_0582:: conserved Plasmodium protein, unknown function	0.599836	0.513336	-0.0321636	-0.264164	-0.459164	-0.0978636	-0.334664	-0.133664	0.140836	0.0378364	0.0298364	0.903569	0.0150342
PF10_0190	PF10_0190:: conserved Plasmodium protein, unknown function	0.576591	1.62559	0.212591	-0.0684091	-0.282909	0.561091	-1.20291	-0.561909	-0.386909	-0.140909	-0.331909	0.901021	0.0152417
PF14_0227	PF14_0227:: calcium/calmodulin-dependent protein kinase, putative	0.978364	0.342364	0.469364	-0.663636	-0.780636	0.591364	-0.227636	-0.894636	-0.353636	-0.0536364	0.592364	0.898135	0.0154803
PFE0955w	PFE0955w:: conserved Plasmodium protein, unknown function	0.798091	0.308091	0.513091	-0.645909	-0.359909	-0.00590909	-0.812909	-0.607909	-0.441909	0.373091	0.882091	0.897457	0.0155369
MAL13P1.265	MAL13P1.265:: conserved Plasmodium protein, unknown function	0.7991	0.0991	0.8986	0.3091	-0.6644	-1.0869	-0.3389	-0.1184	-0.2919	0.3946		0.894589	0.0157787
PFE0270c	PFE0270c:: DNA repair protein, putative	0.402955	0.752955	-0.0225455	-0.400045	-0.00104546	0.185455	-0.360045	-0.231045	-0.115045	-0.0485455	-0.163045	0.894481	0.0157879
PF14_0454	PF14_0454:: conserved Plasmodium protein, unknown function	0.913697	0.67253	-0.048303	0.020197	-0.309803	0.228697	0.093197	-0.352803	-0.153303	-0.483303	-0.580803	0.893914	0.0158361
MAL8P1.110	MAL8P1.110:: apicoplast ribosomal protein L33 precursor, putative	0.432	0.037	0.41	-0.024	-0.145	0.311	-0.223	-0.083	-0.487	-0.232	0.004	0.891936	0.0160058
PFI1150w	PFI1150w:: conserved Plasmodium protein, unknown function	0.668364	0.262864	0.842864	0.178864	-1.20414	0.749864	-0.401636	-0.798636	-0.416636	-0.217136	0.335364	0.876102	0.0174328
PF10_0243	PF10_0243:: conserved Plasmodium protein, unknown function	0.312983	0.15765	0.211317	-0.15735	-0.680183	-0.108017	-0.05935	-0.0296833	0.0983167	0.254317		0.875691	0.0174716
PF13_0204	PF13_0204:: nuclear movement protein, putative	0.526409	0.0644091	0.290409	0.200409	-0.254091	0.187409	-0.191091	0.0519091	-0.179591	-0.261091	-0.435091	0.875263	0.017512
MAL13P1.159	MAL13P1.159:: thioredoxin, putative	0.811473	0.483473	0.459473	0.127473	-0.403527	-0.923527	0.585473	0.240473	0.355473	-0.163527	-1.57273	0.872914	0.0177355
PF13_0080	PF13_0080:: conserved Plasmodium protein, unknown function	0.671902	0.366152	0.610652	-0.130848	0.431152	-0.00776515	-0.0768485	0.443902	-0.170098	-0.329098	-1.8091	0.872099	0.0178138
PF11_0346	PF11_0346:: conserved Plasmodium protein, unknown function	0.260227	0.401727	0.249227	-0.314273	-0.169273	-0.970273	0.0357273	0.322227	0.117227	0.00372727	0.0637273	0.871338	0.0178871
MAL8P1.82	MAL8P1.82:: Vacuolar sorting protein VPS9, putative	0.495848	0.456182	0.391848	-0.341152	-0.651152	0.355848	-0.608485	-0.617152	-0.343152	-0.273152	1.13452	0.870706	0.0179483
PFL2410w	PFL2410w:: conserved Plasmodium membrane protein, unknown function	0.195091	0.157591	0.296091	-0.285409	-0.239409	0.0285909	-0.357909	-0.255409	0.290591	-0.171909	0.342091	0.869689	0.0180472
PFD0870w	PFD0870w:: conserved Plasmodium protein, unknown function	1.08277	0.283273	0.501273	-0.819727	-0.623727	0.465273	-0.866727	0.719773	-0.379727	-0.203727	-0.158727	0.865187	0.0184918
PFA0505c	PFA0505c:: DNA-directed RNA polymerase 2, putative	0.345909	0.0629091	0.243909	-0.283091	-0.335091	-0.145091	-0.184091	0.00890909	0.133909	0.261909	-0.110091	0.860021	0.0190156
MAL7P1.33	MAL7P1.33:: conserved Plasmodium protein, unknown function	0.4202	0.3832	1.1622	-0.0998	-0.7038	0.8702	-0.7688	-0.7178	-0.8108	0.2652		0.858167	0.0192073
PF11_0269	PF11_0269:: conserved Plasmodium protein, unknown function	0.419182	0.226182	0.280182	-0.525818	0.0301818	-0.217818	-0.113818	-0.143818	0.469182	0.310182	-0.733818	0.853358	0.0197138
PFL0665c	PFL0665c:: RNA polymerase subunit 8c, putative	0.791182	0.385182	0.325182	-0.896818	-0.472818	-0.517818	-0.700818	0.370182	0.566182	0.369182	-0.218818	0.852447	0.0198112
PFI1000w	PFI1000w:: conserved Plasmodium protein, unknown function	0.2815	0.121	0.2735	-0.282	0.1035	0.0775	0.0855	-0.0525	-0.6335	0.204	-0.1785	0.851095	0.0199568
PF14_0180	PF14_0180:: conserved Plasmodium protein, unknown function	0.899477	-0.0635233	0.598477	-0.144523	-0.365523	0.170477	-0.630523	-0.0175233		0.0944767	-0.54129	0.847397	0.0203605
PF07_0103	PF07_0103:: mitochondrial import inner membrane translocase subunit tim14, putative	0.565273	0.152273	0.561273	-0.751727	-0.545727	0.455273	0.300273	-0.587727	0.170273	0.0332727	-0.352727	0.845354	0.0205871
PF14_0192	PF14_0192:: glutathione reductase	0.6153	0.2918		-0.5142	-0.6582	0.3053	-0.1357	-0.0582	-0.5357	0.0823	0.6073	0.844255	0.02071
PFD0565c	PFD0565c:: DEAD box ATP-dependent RNA helicase, putative	0.5052	-0.0368	0.5892	-0.5208	-0.0398	-0.4908	-0.0118	-0.1598	0.0052	0.1602		0.839819	0.0212139
PFF0255c	PFF0255c:: conserved Plasmodium protein, unknown function	0.788727	0.126727	1.48773	-0.165273	-0.990273	1.04273	-0.387273	-0.0612727	-0.921273	-0.419273	-0.501273	0.838655	0.0213482
PF07_0062	PF07_0062:: GTP-binding translation elongation factor tu family protein, putative	0.392545	0.527545	0.0330455	-0.0459545	0.0650455	0.119545	-0.197455	-0.285955	0.0145455	0.0565455	-0.679455	0.838557	0.0213596
PFL2425w	PFL2425w:: adaptor-related protein complex 3, sigma 2 subunit, putative	1.49418	0.394182	0.788182	-0.914818	-1.28282	-0.628818	-0.893818	-0.888818	0.762182	1.26618	-0.0958182	0.837482	0.0214844
PFF0145w	PFF0145w:: conserved Plasmodium protein, unknown function	0.757136	0.311636	0.0561364	-0.291364	-0.0628636	-0.653864	0.0366364	-0.197864	0.0616364	0.192136	-0.209364	0.834938	0.0217828
PFL0465c	PFL0465c:: Zinc finger transcription factor (krox1)	0.692848	0.585848	0.219515	-0.492818	-0.535818	0.635515	-0.506152	-0.531152	-0.646818	-0.228485	0.807515	0.834152	0.0218759
PF11_0303	PF11_0303:: 26S proteasome regulatory complex subunit, putative	0.211636	0.0756364	0.396136	0.150136	-0.0728636	0.254636	-0.000863636	-0.137864	-0.256364	-0.400864	-0.219364	0.830238	0.0223452
PFC0470w	PFC0470w:: valine-tRNA ligase, putative	0.576061	-0.0362727	0.731394	-0.555606	-0.413939	0.174394	0.0603939	-0.421606	-0.228606	0.236394	-0.122606	0.830178	0.0223525
PF14_0382	PF14_0382:: Stromal-processing peptidase, putative	0.903879	0.113545	0.446545	-0.0717879	-0.259788	0.261879	-0.617455	-0.363121	-0.840788	0.164212	0.262879	0.829398	0.0224474
PFD0711c	PFD0711c::null	0.0945455	1.11155	0.380545	0.210545	-0.166455	0.179545	0.0625455	-0.575455	-0.724455	-0.107455	-0.465455	0.827717	0.022653
MAL13P1.360	MAL13P1.360:: conserved Plasmodium protein, unknown function	0.847	0.0775	0.9375	-0.155	-1.231	-0.6145	-0.5295	0.2985	-0.209	0.0415	0.537	0.827353	0.0226978
PF13_0319	PF13_0319:: conserved Plasmodium protein, unknown function	0.395727	-0.0322727	0.761727	-0.111273	-0.335273	-0.494273	-0.233273	0.261727	-0.0492727	-0.000272727	-0.163273	0.825033	0.0229854
PF14_0339	PF14_0339:: conserved protein, unknown function	0.4554	0.6994	0.0434	0.0364	-0.6816	-0.5286	-0.4226			0.3104	0.0878	0.822117	0.0233521
PF11_0076	PF11_0076:: conserved Plasmodium protein, unknown function	0.400273	0.0912727	0.393606	-0.514394	-0.0830606	0.134273	-0.470394	0.0689394	-0.331394	-0.0987273	0.409606	0.821485	0.0234323
PF14_0140	PF14_0140:: conserved Plasmodium protein, unknown function	0.312409	0.0184091	0.389909	-0.145591	-0.116091	-0.218591	-0.463091	0.207409	0.115909	0.00340909	-0.104091	0.820189	0.0235978
MAL8P1.99	MAL8P1.99:: GTPase, putative	0.4338	0.3698	0.2388	-0.7162	-0.2302	0.0598	-0.5962	-0.5362	0.4518	0.5248		0.819796	0.0236483
MAL8P1.2	MAL8P1.2:: Plasmodium exported protein (PHISTb), unknown function	1.05768	0.0516818	0.758182	-0.271318	-1.20982	0.574182	-0.417318	-0.445318	-0.354318	0.108682	0.147682	0.818282	0.0238434
PFE1170w	PFE1170w:: DNAJ protein, putative	0.500545	0.393545	0.493545	-0.552455	-0.828955	-0.401955	-0.712455	-0.668455	0.305545	0.389045	1.08205	0.818147	0.0238609
PF10_0118	PF10_0118:: conserved Plasmodium protein, unknown function	0.560818	0.644318	0.129318	0.0198182	-0.0216818	0.581818	-0.431682	-0.923682	-0.629682	0.0573182	0.0133182	0.817772	0.0239095
PFL0925w	PFL0925w:: formin 2, putative	0.547491	0.163091	0.747891	-0.588509	-0.771909	0.720691	-0.558109	-0.420509	-0.196709	-0.0567091	0.413291	0.817472	0.0239485
PF14_0072	PF14_0072:: nucleolar preribosomal GTPase, putative	0.0718182	0.548818	0.249818	-0.119182	-0.154182	0.190818	-0.137182	0.299818	-0.395182	-0.158182	-0.397182	0.817334	0.0239664
PFF1480w	PFF1480w:: microtubule-associated protein ytm1 homologue, putative	0.960727	-0.188273	0.700227	-0.330273	-0.584773	-0.0227727	-0.123773	-0.0132727	-0.271273	0.129227	-0.255773	0.81661	0.0240608
MAL8P1.114	MAL8P1.114:: conserved Plasmodium protein, unknown function	0.847455	0.00145455	0.461455	-0.548545	-0.394545	-0.308545	0.0804545	-0.0105455	-0.197545	0.420455	-0.351545	0.816089	0.0241291
PFF1390w	PFF1390w:: conserved Plasmodium protein, unknown function	0.316818	0.0943182	0.393318	0.200818	0.00881818	-0.306182	-0.0166818	0.370318	-0.189182	-0.357182	-0.515182	0.814275	0.024368
PF11_0044	PF11_0044:: iron-sulfur assembly protein, sufD, putative	0.422182	0.980515	-0.0614848	-0.442818	-0.178818	0.0131818	-0.382152	-0.410485	0.0271818	0.200182	-0.167485	0.812578	0.0245936
PFL1310c	PFL1310c:: DEAD-box helicase	0.460273	0.544773	0.0537727	-0.529727	-0.127227	-0.0747273	-0.389727	-0.491727	0.151273	-0.0502273	0.453273	0.81184	0.0246924
PF14_0165	PF14_0165:: conserved Plasmodium protein, unknown function	-0.0908704	0.700463	0.56063	-0.43837	-0.0623704	-0.63187	-0.17337	-0.0753704		0.21113		0.811001	0.0248053
PF13_0161	PF13_0161:: conserved Plasmodium protein, unknown function	0.230379	0.940045	0.157379	-0.414621	-0.145955	0.291379	-0.538288	-0.290955	-0.411955	-0.127288	0.309879	0.809563	0.0249997
PFL1430c	PFL1430c:: conserved Plasmodium protein, unknown function	0.637227	0.480227	-0.0867727	-0.213273	0.0202273	0.225727	-0.239773	-0.164273	-0.364273	-0.324773	0.0297273	0.80952	0.0250056
PFL1020w	PFL1020w:: conserved Plasmodium protein, unknown function	0.540091	0.392091	0.292091	-0.487909	-0.0949091	-0.919909	-0.0239091	0.305091	-0.223909	0.889091	-0.667909	0.805895	0.025503
PFC0571c	PFC0571c:: conserved Plasmodium protein, unknown function	0.552818	0.634318	0.00431818	-0.334182	-0.426182	0.0728182	-0.441682	-0.441682	-0.202682	0.473318	0.108818	0.805181	0.0256022
PFI1655c	PFI1655c:: conserved Plasmodium protein, unknown function	0.153818	0.622818	0.193818	-0.353182	0.279818	-0.206182	-0.522182	-0.142182	-0.353182	0.138818	0.187818	0.80466	0.0256748
PF11_0279	PF11_0279:: conserved Plasmodium protein, unknown function	0.435045	0.730045	0.0540455	-0.297955	0.224545	-0.827955	-0.196455	0.119545	0.0815455	0.105545	-0.427955	0.802797	0.025936
PF11_0286	PF11_0286:: conserved Plasmodium protein, unknown function	0.0543636	0.719864	0.925864	-0.411636	-0.909636	0.0418636	-0.254136	-0.404636	-0.728636	0.388364	0.578364	0.800014	0.0263314
PFE0830c	PFE0830c:: GTP-binding translation elongation factor tu family protein, putative	0.597333	0.152833	0.4705	0.202167	-0.360833	0.380167	-0.144167	-0.1775	-1.10817	-0.272167	0.259833	0.799556	0.026397
PFL0730w	PFL0730w:: conserved Plasmodium protein, unknown function	0.992227	0.371227	0.624727	-0.260773	-1.79077	0.702727	-0.666273	-0.723273	-0.131773	0.165727	0.716227	0.799153	0.0264549
PFC0385c	PFC0385c:: serine/threonine protein kinase, putative	0.389318	1.07465	-0.0286818	-0.0563485	-0.357015	0.0156515	-0.498015	-0.342682	0.100152	0.170985	-0.468015	0.798805	0.0265051
PFA0540c	PFA0540c:: conserved Plasmodium protein, unknown function	0.495586	0.377586	0.102586	-0.512414	-0.244414	0.201586	-0.253414	-0.182414	0.0511364	0.510586	-0.546414	0.797352	0.0267152
PFE0690c	PFE0690c:: PfRab1a	1.00673	1.30773	-0.211273	-0.584273	-0.548273	-0.0662727	-0.568273	-0.461273	-0.0762727	0.599727	-0.398273	0.796524	0.0268358
PFL0235w	PFL0235w:: conserved Plasmodium protein, unknown function	0.379909	0.434909	0.0499091	-0.101091	-0.131091	0.0489091	-0.452091	-0.590091	-0.0480909	0.282909	0.125909	0.796109	0.0268964
MAL13P1.89	MAL13P1.89:: conserved Plasmodium protein, unknown function	0.357091	0.483091	1.54309	0.566091	-0.735909	-0.341909	-0.710909	-0.612909	-1.39591	0.125091	0.723091	0.796025	0.0269087
PFI0430c	PFI0430c:: conserved Plasmodium protein, unknown function	0.874364	0.149864	0.398864	-0.769136	-0.522636	0.0833636	-0.274636	0.277364	0.206364	0.300364	-0.724136	0.795644	0.0269644
PFD0367w	PFD0367w:: mitochondrial carrier protein, putative	0.315182	0.435182	-0.00181818	-0.248818	-0.162818	-0.184818	-0.329818	-0.0728182	0.342182	0.0181818	-0.109818	0.795189	0.0270313
PF11_0232	PF11_0232:: conserved Plasmodium protein, unknown function	0.591591	0.0185909	0.216591	-0.264909	0.0955909	-0.210909	-0.172909	0.103091	0.0230909	0.00959091	-0.409409	0.791249	0.0276167
PFF0520w	PFF0520w:: calcium-dependent protein kinase	1.06291	-0.142091	0.849409	-0.250591	-0.998091	-0.500091	0.0499091	-0.215091	-0.120091	0.206909	0.0569091	0.790829	0.0276798
PF13_0241	PF13_0241:: rhomboid protease ROM6, putative	0.582545	0.354545	0.136045	-0.395955	-0.533455	-0.210455	0.109545	0.00304545	-0.718455	0.427545	0.245045	0.790807	0.0276831
PFL0880c	PFL0880c:: conserved Plasmodium protein, unknown function	0.13353	0.29678	0.33378	-0.27597	-0.34747	-0.62272	-0.0134697	0.27753	0.41403	-0.0174697	-0.178553	0.790491	0.0277307
PF14_0363	PF14_0363:: metacaspase-like protein	1.02858	-0.00642424	1.20324	-0.329424	-1.35776	0.843576	-0.392424	-0.403091	-0.659258	-0.112258	0.185242	0.79001	0.0278034
PF13_0348	PF13_0348:: rhoptry protein	0.292955	0.0334545	0.342955	-0.460545	0.120455	0.120955	-0.0385455	0.0439545	0.0454545	-0.374545	-0.126545	0.789074	0.0279453
PF11_0109	PF11_0109:: conserved Plasmodium protein, unknown function	0.399	0.105	0.53	-0.522	-0.739	-0.083	-0.371	0.059	0.422	0.102	0.098	0.787973	0.028113
MAL13P1.75	MAL13P1.75:: conserved Plasmodium protein, unknown function	0.665636	0.174136	0.584636	-0.200864	-0.796364	0.547636	-0.602364	-0.478864	-0.692864	0.149136	0.650136	0.787574	0.0281742
PFI1765c	PFI1765c:: Plasmodium exported protein, unknown function	0.704631	1.04913	0.136131	-0.244869	-0.584452	-0.632869	-0.599869	-0.950969	1.12313			0.78726	0.0282223
PF10_0090	PF10_0090:: conserved Plasmodium protein, unknown function	0.940092	0.0885924	0.560092	-1.00691	0.235592	-0.794908	-0.216908	0.314592	0.0230924	0.251592	-0.394924	0.785714	0.0284607
MAL13P1.290	MAL13P1.290:: high mobility group protein 4, putative	0.4391	0.2721	0.1251	-0.4469	-0.3909	-0.0599		0.2771	-0.4149	0.4241	-0.2249	0.785107	0.0285547
PF08_0002	PF08_0002:: surface-associated interspersed gene 8.2 (SURFIN8.2)	1.05712	0.947788	0.0466212	-0.763379	-0.209879	-0.645879	-1.00488	-0.0813788	1.03262	0.174121	-0.552879	0.782106	0.0290247
PF14_0148	PF14_0148:: uracil-DNA glycosylase, putative	0.226818	0.290818	0.133818	-0.105182	-0.199182	0.0748182	0.570818	-0.467182	-0.226182	-0.115182	-0.184182	0.780271	0.0293159
PFE0140c	PFE0140c:: zinc binding protein, putative	1.50264	0.685636	0.325636	-0.733364	-0.578364	-0.401364	-0.226364	-0.0873636	-1.27936	1.64364	-0.851364	0.779255	0.0294783
PF13_0191	PF13_0191:: conserved Plasmodium protein, unknown function	0.756136	0.0406364	0.876136	-0.101364	-0.781864	0.781136	-0.400364	-0.295864	-0.889364	-0.173864	0.188636	0.778855	0.0295426
PFD0865c	PFD0865c:: cdc2-related protein kinase 1	0.156	0.5225	0.3585	-0.5085	-0.3425	0.813	-0.298	0.171	-0.2695	-0.295	-0.3075	0.778764	0.0295573
PFD0315c	PFD0315c::null	2.04409	4.49509	-0.208909	-1.08191	-1.23791	-1.51391	-1.54691	-1.46191	1.39009	1.36609	-2.24391	0.777084	0.0298286
PF11_0479	PF11_0479:: conserved Plasmodium protein, unknown function	0.399606	0.320106	0.505606	0.468106	-0.648894	-0.506894	0.656439	0.675606	-0.633894	-0.720894	-0.514894	0.776075	0.0299928
PF07_0122	PF07_0122:: nucleolus BRIX protein, putative	0.361727	-0.0232727	0.342727	0.164727	-0.181773	-0.304773	-0.193273	0.0612273	-0.300273	0.121727	-0.0487727	0.773709	0.0303815
PF14_0056	PF14_0056:: RNA binding protein, putative	0.308227	0.0127273	0.403227	-0.235773	-0.146773	-0.0277727	-0.571273	0.0532273	0.0682273	0.0502273	0.0857273	0.77337	0.0304376
PFL0555c	PFL0555c:: conserved Plasmodium protein, unknown function	0.29047	-0.0115303	0.149803	-0.0185303	0.0181364	-0.11853	0.0261364	0.0951364	-0.0638636	-0.15853	-0.208697	0.773333	0.0304437
PFL1365w	PFL1365w:: conserved Plasmodium protein, unknown function	0.4425	1.046	0.1295	-0.7465	-0.1955	-0.0685	-0.1345	0.8255	-0.5565	-0.0995	-0.6425	0.772989	0.0305007
MAL8P1.25a	MAL8P1.25a:: conserved Plasmodium protein, unknown function	0.478905	0.425905	0.094905	-0.416095	-0.781095	0.076905	-0.354095	-0.054095	0.050905	0.477855		0.770948	0.0308413
PFI0670w	PFI0670w:: conserved Plasmodium protein, unknown function	0.836591	0.422091	0.101591	-0.822909	-0.642909	0.209091	-0.562409	-0.132909	0.207591	0.279091	0.105091	0.769014	0.0311677
PFC0165w	PFC0165w:: spindle pole body protein, putative	0.513833	1.06917	-0.162833	-0.182083	-0.0515	0.0455	-0.108833	-0.4505	-0.210333	0.0984167	-0.560833	0.768853	0.0311948
PFA0460c	PFA0460c:: tubulin-specific chaperone a, putative	0.323545	1.33655	0.381545	-0.512455	-0.697455	0.515545	-0.644455	-0.471455	-1.12645	0.725545	0.169545	0.767872	0.0313619
PFC0166w	PFC0166w:: plasmoredoxin	0.369333	-0.128667	0.504333	-0.0506667	-0.0186667	-0.0126667	-0.401667	-0.198667	-0.0626667			0.76764	0.0314015
PFI0145w	PFI0145w:: conserved protein, unknown function	0.597545	-0.0234545	0.597545	-0.265455	-0.568455	0.250545	-0.0944545	-0.581455	-0.287455	0.0615455	0.313545	0.767065	0.0314998
PF10_0204	PF10_0204:: conserved Plasmodium protein, unknown function	0.244364	0.0193636	0.721364	-0.228636	-0.105636	0.0413636	-0.217636	-0.386636	-0.275636	-0.167636	0.355364	0.766951	0.0315194
PFI0745w	PFI0745w:: conserved Plasmodium protein, unknown function	0.522182	0.966182	0.111182	-1.13782	-0.0938182	-0.671818	-0.243818	-0.214818	0.389182	0.500182	-0.126818	0.766447	0.0316059
PF10_0407	PF10_0407:: dihydrolipoamide acyltransferase, putative	0.0555	0.5945	0.2765	-0.02	-0.129	-0.494	-0.3295	-0.417	0.111	0.352		0.766391	0.0316156
PFF0500c	PFF0500c:: step II splicing factor, putative	0.574545	0.0340455	0.726545	-0.485955	-0.166455	-0.570455	-0.356455	0.168545	0.453545	0.335045	-0.712955	0.762235	0.0323387
PFF0650w	PFF0650w:: apicoplast ribosomal protein L18 precursor, putative	0.529273	1.02727	-0.0467273	-0.526727	-0.158727	0.185273	-0.432727	-0.529727	-0.560727	0.269273	0.244273	0.761237	0.0325149
PFA0500w	PFA0500w:: human hepatopoietin-like protein, putative	0.484727	0.881727	0.148727	-0.444273	-0.784273	-0.358273	-0.157273	0.712727	-0.0582727	0.430727	-0.856273	0.758327	0.033034
PF07_0114	PF07_0114:: conserved Plasmodium protein, unknown function	0.6291	0.7316	0.4156	-0.3634	-0.0244	-0.8214	-0.2064	-1.0034		1.7101	-1.0674	0.757929	0.0331056
PFL1120c	PFL1120c:: DNA gyrase subunit A	0.345273	0.0517727	0.626773	0.292773	-0.518727	-0.125727	-0.427227	-0.0552273	-0.372227	-0.216727	0.399273	0.757829	0.0331236
PF11_0154	PF11_0154:: conserved Plasmodium protein, unknown function	1.31873	0.938727	-0.0152727	-1.11527	-1.10127	-0.575273	0.441727	-0.593273	-0.145273	0.269727	0.576727	0.757726	0.0331422
PFC0261c	PFC0261c:: conserved Plasmodium protein, unknown function	0.266523	0.998523	-0.0234773	-0.397477	0.0127727	0.225523	-0.0214773	-0.346477	-0.287477	-0.0674773	-0.359477	0.75739	0.0332027
PF07_0045	PF07_0045:: conserved Plasmodium protein, unknown function	0.347682	0.317182	0.170682	-0.235318	-0.192818	-0.454318	-0.205318	0.0756818	0.516182	0.380682	-0.720318	0.755493	0.0335473
PF14_0499	PF14_0499:: conserved Plasmodium protein, unknown function	0.237591	0.133591	0.288591	0.196091	-0.0164091	0.325591	0.203591	-0.187409	-0.575409	-0.158409	-0.447409	0.755172	0.033606
PF10_0050	PF10_0050:: conserved Plasmodium protein, unknown function	0.352398		1.1564	0.368415	-1.5526	0.448398	-0.0696017	0.140398	-0.680602	0.299398	-0.462602	0.754193	0.0337856
PFL1885c	PFL1885c:: calcium/calmodulin-dependent protein kinase 2	1.04868	0.122682	1.40318	-0.398318	-1.59882	1.14118	0.496182	0.161182	-1.21132	-0.823818	-0.340818	0.753822	0.0338537
PF14_0503	PF14_0503:: conserved Plasmodium protein, unknown function	0.836985	-0.247015	1.33599	0.0689852	-0.179015	-0.987015	-0.836881	0.0749852	-0.0670148			0.752883	0.0340272
PF07_0125	PF07_0125:: tRNA pseudouridine synthase D, putative	0.634455	0.969455	0.0614545	-1.06055	0.0904545	-0.668545	-0.791545	-0.100545	0.117455	0.319455	0.428455	0.751379	0.0343068
MAL7P1.29	MAL7P1.29:: conserved Plasmodium membrane protein, unknown function	0.505325	-0.007675	0.503825	-0.503675	-0.303675	0.252075	0.029825	0.237325	-0.118675	-0.594675		0.750851	0.0344056
PF14_0151	PF14_0151:: RNA-binding protein Nova-1, putative	1.4139	2.3319	0.0979	-1.7621	-0.5671	-1.2411	-1.0131	-1.7821	0.9899	1.5319		0.750592	0.0344541
PFL2440w	PFL2440w:: DNA repair protein rhp16, putative	0.417848	0.00918182	0.304848	0.348182	-0.455152	0.00851515	-0.0374848	-0.0716515	-0.280652	-0.0364848	-0.207152	0.749787	0.0346053
PF07_0087	PF07_0087:: conserved Plasmodium protein, unknown function	0.382973	1.01397	0.459973	-0.622027	-0.769027	1.31397	-0.468027	-0.552027	-1.22403	0.204273	0.259973	0.748189	0.0349076
PF14_0094	PF14_0094:: conserved Plasmodium protein, unknown function	0.659636	0.104636	0.436636	-0.614364	-0.229364	-0.811364	-0.500864	0.173636	0.436636	0.280636	0.0641364	0.747458	0.0350467
PF10_0373	PF10_0373:: GDP dissociation inhibitor domain containing protein	0.669364	0.141864	0.601364	0.476364	-1.31714	-0.543636	0.0578636	0.374864	-0.198636	0.119364	-0.381636	0.747197	0.0350966
MAL13P1.162	MAL13P1.162:: DNAJ like protein, putative	0.7178	0.1268	0.2998	-0.6202	-0.7672	0.1048	0.0418	0.2038	-0.4012	0.2938		0.7469	0.0351533
PF13_0118	PF13_0118:: type I signal peptidase	0.536591	0.241591	0.117591	-0.226909	-0.248909	0.290591	-0.448909	-0.578909	0.338591	0.127591	-0.148909	0.745647	0.0353939
PF13_0097	PF13_0097:: transcription factor with AP2 domain(s), putative	1.4885	0.1565	0.971167	-1.332	-1.40583	0.99725	-0.4105	-0.78025	-0.354833	-0.4195	1.0895	0.745107	0.035498
PF11_0069	PF11_0069:: conserved Plasmodium protein, unknown function	0.268636	0.248636	0.208636	0.00663636	-0.919364	-0.0413636	-0.335364	0.0216364	-0.0903636	0.246636	0.385636	0.744446	0.0356258
PF10_0040	PF10_0040:: conserved Plasmodium protein, unknown function	0.720457	0.748957	0.00395667	0.887957	-0.170043	-0.76211	-0.485043	-0.288043	-0.383043	-0.273043		0.744037	0.0357052
PFB0575c	PFB0575c:: conserved Plasmodium protein, unknown function	0.5669	-0.0206	0.5194	-0.0081	-0.0551	-0.6126	0.1079	0.1334	-0.7151	0.0839		0.742815	0.0359435
PFF0365c	PFF0365c:: G-protein associated signal transduction protein, putative	0.184545	0.177545	0.485545	0.415545	-0.0384545	0.0585455	-0.309455	0.0935455	-0.599455	0.0715455	-0.539455	0.741632	0.0361756
MAL13P1.155	MAL13P1.155:: conserved Plasmodium protein, unknown function	0.568773	0.0837727	0.556273	0.405773	-0.0597273	-0.262227	0.200273	0.265273	-0.203727	-0.508727	-1.04573	0.740349	0.0364289
PFE1365w	PFE1365w:: conserved Plasmodium protein, unknown function	0.313636	0.260636	0.233636	-0.854364	0.0926364	0.00663636	-0.351364	-0.162364	0.486636	0.410636	-0.436364	0.738374	0.0368225
PFL0825c	PFL0825c:: conserved Plasmodium protein, unknown function	1.36882	0.511818	0.403818	-1.26018	-1.37018	-1.17218	-0.119182	-0.0901818	0.751818	0.0938182	0.881818	0.737329	0.0370324
PF07_0010	PF07_0010:: conserved Plasmodium protein, unknown function	0.111061	0.140727	0.804061	-0.506939	-0.276939	0.110061	0.0180606	-0.157273	0.100061	0.137061	-0.479939	0.737059	0.0370869
PFB0185w	PFB0185w:: conserved Plasmodium protein, unknown function	0.2395	0.0835	0.925		-0.602	-0.372	-0.198	-0.081	-0.283	0.548	-0.26	0.736992	0.0371004
MAL13P1.236	MAL13P1.236:: conserved Plasmodium protein, unknown function	0.4983	0.0243	0.3243	-0.3847	-0.2667	-0.4227	-0.2167	-0.1767	0.2663	0.3543		0.735943	0.0373128
PFA0390w	PFA0390w:: DNA repair exonuclease Mre11, putative	0.87845	0.35295	0.89795	1.42195	-1.14455	0.48545	-0.74755	-1.71155		0.23145	-0.66455	0.733799	0.0377505
PF08_0014	PF08_0014:: apicoplast ribosomal protein L21 precursor, putative	0.759	0.983	0.03	-0.893	-0.363	0.179	-0.801	-0.557	-0.524	0.841	0.346	0.731454	0.0382351
PF14_0210	PF14_0210:: conserved Plasmodium protein, unknown function	0.923455	1.62145	-0.284045	-0.314545	-0.347045	-0.425545	-0.814045	-0.453045	-0.0875455	0.720955	-0.540045	0.730286	0.0384788
PFL0770w	PFL0770w:: seryl-tRNA synthetase, putative	1.109	0.009	0.743	-0.257	-1.4245	0.5355	-0.5515	-0.451	-0.1635	0.2655	0.1855	0.730123	0.038513
PF11_0150	PF11_0150::null	1.34882	0.291818	0.170818	-0.158182	-0.269182	-1.17018	-0.152182	-0.258182	-0.146182	0.645818	-0.303182	0.72992	0.0385556
PFB0890c	PFB0890c:: pseudouridine synthase, putative	0.960818	0.376818	-0.0131818	-0.547182	0.0448182	0.00381818	-0.699182	-0.352182	-0.0871818	0.341818	-0.0291818	0.729143	0.0387188
PFL2455w	PFL2455w:: conserved Plasmodium protein, unknown function	0.686636	0.284636	0.399636	0.00363636	0.0646364	-1.52536	-0.186364	0.200636	0.416636	0.374636	-0.719364	0.72896	0.0387573
PFA0575c	PFA0575c:: conserved Plasmodium protein, unknown function	0.3599	0.0949	0.2899	-0.5881	-0.4891		-0.2831	-0.0181	0.1519	0.1839	0.2979	0.728766	0.0387984
PFF0075c	PFF0075c:: Plasmodium exported protein (PHISTb), unknown function	1.335	1.062	0.054	-1.19	0.498	-0.28	-1.467	-0.37	1.023	0.265	-0.93	0.728631	0.0388268
PFF1385c	PFF1385c:: conserved Plasmodium protein, unknown function	0.461045	0.0950455	0.110045	-0.0634545	-0.100955	-0.0404545	0.00104546	-0.577955	0.0735455	-0.0739545	0.116045	0.72605	0.0393757
PF08_0001	PF08_0001:: Plasmodium exported protein, unknown function	0.990091	-0.0159091	1.35109	-0.707909	-1.26691	0.693091	-0.404909	-0.0599091	-1.16091	-0.183909	0.766091	0.725625	0.0394668
MAL7P1.149	MAL7P1.149:: conserved Plasmodium protein, unknown function	0.373682	0.651682	0.0786818	-0.394318	-0.397318	0.604682	-0.507318	-0.407318	-0.263318	-0.123818	0.384682	0.725415	0.0395118
PF11_0466	PF11_0466:: transporter, putative	0.80195	-0.08505	0.51245	0.25995	-0.53805	-0.06305	-0.41505	-0.38505	-0.42305	0.33495		0.724972	0.0396073
MAL8P1.62	MAL8P1.62:: conserved Plasmodium protein, unknown function	0.436	-0.103	0.676	-0.21	-0.388	-0.199	-0.462	-0.01	-0.073	0.333		0.724621	0.0396829
PFL1865w	PFL1865w:: conserved Plasmodium protein, unknown function	0.254455	0.342788	0.796455	0.0484545	-1.11155	0.815788	-0.476879	-0.381545	-0.409879	-0.289545	0.411455	0.723438	0.0399389
PF14_0051	PF14_0051:: DNA mismatch repair protein, putative	0.879165	0.137165	0.188332	-0.413835	-0.711835	0.234165	0.164165	0.264665	-0.106318	-0.284835	-0.350835	0.721068	0.040457
PF14_0509	PF14_0509:: RAP protein, putative	0.5816	0.273267	0.233933	-0.708733	-0.0730667	-0.612067	-0.522733	-0.282733	0.5316	0.578933		0.719958	0.0407018
PF10_0026	PF10_0026:: Tryptophan-rich antigen 3, putative	1.13727	-0.0312273	0.689773	-0.985227	-0.644227	0.0802727	-0.638227	-0.332727	-0.125227	0.0557727	0.793773	0.719146	0.0408821
PF14_0614	PF14_0614:: phosphatase, putative	0.298788	0.0247879	0.183121	-0.109545	-0.318879	0.289788	-0.0512121	0.0797879	-0.0315455	-0.170545	-0.194545	0.717502	0.0412489
MAL13P1.145	MAL13P1.145:: conserved Plasmodium protein, unknown function	0.195669	0.872503	0.352003	0.220669	-0.830997	0.0620025	0.171753	0.397003	0.180391	-0.569997	-1.051	0.717418	0.0412678
PF07_0042	PF07_0042:: conserved Plasmodium protein, unknown function	0.506109	0.355309	-0.114691	-0.0908909	-0.125491	0.139909	-0.385891	-0.174891	-0.105291	-0.000490909	-0.00369091	0.717389	0.0412743
MAL7P1.37	MAL7P1.37:: sin3 associated polypeptide p18-like protein	0.679864	0.0723636	0.682864	0.110364	-0.992136	0.653864	-0.733636	-0.265636	-0.526136	-0.102636	0.420864	0.717066	0.0413469
PF11_0427	PF11_0427:: dolichol phosphate mannose synthase	1.08555	0.759545	-0.0334545	-1.11045	-0.403455	-0.326455	-0.659455	-0.197455	0.231545	0.847545	-0.193455	0.71701	0.0413593
PF14_0097	PF14_0097:: cytidine diphosphate-diacylglycerol synthase	0.289773	0.627273	0.260273	-0.599227	-0.662227	-0.528727	-0.321227	-0.577727	0.483273	0.431273	0.597273	0.715788	0.0416351
MAL13P1.300	MAL13P1.300:: conserved Plasmodium protein, unknown function	0.7153	0.1368	0.0793	-0.5457	-0.3502	0.0873	0.0498	-0.1717	-0.2187	0.2178		0.715478	0.0417053
PFB0520w	PFB0520w:: protein kinase, putative	-0.0678636	0.907636	1.00564	0.160636	-0.827864	0.675636	0.195636	-1.11536	-0.548364	-0.0563636	-0.329364	0.714663	0.0418905
PF07_0064	PF07_0064:: drug/metabolite exporter, drug/metabolite transporter	0.770591	0.451591	0.507591	-1.49541	-0.819409	-0.557409	0.0765909	-0.500909	-0.683409	1.36909	0.881091	0.712394	0.0424104
PFD0455w	PFD0455w:: 40S ribosomal processing protein, putative	0.454909	0.132909	0.202409	-0.0695909	-0.636091	-0.560591	-0.153091	0.290409	0.203909	0.0279091	0.106909	0.711526	0.0426109
PFE0705c	PFE0705c:: helicase, belonging to UvrD family, putative	0.162621	0.541288	0.0789545	-0.0910455	-0.0335455	-0.0460455	-0.526045	-0.281045	-0.0705455	0.396455	-0.131045	0.70987	0.042996
PFC1050w	PFC1050w:: SMN-like protein	0.223791	0.200791	0.168791	-0.573209	0.232091	0.402791	-0.264209	0.149791	-0.483209	-0.0412091	-0.0162091	0.709049	0.0431883
PFD0155c	PFD0155c:: conserved Plasmodium protein, unknown function	0.817182	0.246182	0.203182	-0.367818	-0.358818	-0.624818	0.0351818	0.141182	0.373182	0.426182	-0.890818	0.708547	0.0433061
PFL1915w	PFL1915w:: DNA gyrase subunit B	0.273172	0.0776717	0.464172	-0.315828	-0.0738283	0.152672	-0.625828	-0.201328	-0.0488283	-0.215328	0.513283	0.705913	0.0439303
PFC1030w	PFC1030w:: conserved Plasmodium protein, unknown function	0.308076	-0.0174242	0.324076	0.332576	-0.172424	-0.138258	0.0637424	-0.138924	-0.335924	-0.000924242	-0.224591	0.705538	0.0440198
PFE0195w	PFE0195w:: cation transporting P-ATPase	0.357576	0.139826	0.200826	-0.740424	-0.159674	-0.0679242	0.191076	0.00732576	-0.304424	0.409242	-0.0334242	0.705523	0.0440235
PFE0335w	PFE0335w:: conserved Plasmodium protein, unknown function	0.2605	0.1195	0.15	-0.0485	-0.303	-0.5025	-0.017	0.392	0.154	-0.1445	-0.0605	0.7039	0.0444133
PF14_0462	PF14_0462:: SEL-1 protein, putative	0.3555	0.6785	0.1515	-0.6095	-0.412	0.549	-0.421	-0.2935	-0.699	0.6095	0.091	0.703242	0.0445722
PFL0340w	PFL0340w:: conserved Plasmodium protein, unknown function	0.341	0.8645	0.306	0.9155	-0.848	-0.913	-0.249	-0.6895	-0.365	0.0125	0.625	0.703016	0.0446272
PF13_0199	PF13_0199:: conserved Plasmodium protein, unknown function	0.466939	0.343939	-0.0207273	-0.382061	0.289273	0.288606	-0.347727	-0.265061	-0.0990606	-0.0750606	-0.199061	0.702132	0.0448419
PF13_0052	PF13_0052:: ribosomal RNA methyltransferase, putative	0.0146667	0.199667	0.264667	-0.279333	-0.346333	-0.0303333	-0.0583333	-0.00933333		0.244667		0.701577	0.0449773
PF14_0157	PF14_0157:: conserved Plasmodium protein, unknown function	1.2138	-0.0752	0.6118	-0.5602	0.2658	-0.9042	0.1228	0.4748	-0.3362		-0.8132	0.700726	0.0451855
PFD1080w	PFD1080w:: conserved Plasmodium protein, unknown function	0.703727	1.67273	0.0477273	-1.03127	-0.232273	-0.752273	-0.573273	-1.08427	-0.454273	0.989727	0.713727	0.699968	0.045372
PFD0260c	PFD0260c:: sequestrin	0.351591	0.511591	0.452591	0.970258	-1.46108	-0.529409	-0.429909	0.313591	0.506591	0.0335909	-0.719409	0.699467	0.0454956
PF14_0663	PF14_0663:: conserved Plasmodium protein, unknown function	0.539182	-0.172318	0.736682	0.00568182	0.0586818	-0.207318	0.129682	0.113682	-0.461318	-0.437318	-0.305318	0.699166	0.0455698
PFE0210c	PFE0210c:: conserved Plasmodium protein, unknown function	0.0962727	0.242273	0.626273	0.0342727	-0.235727	0.223273	0.412273	0.0912727	-0.501727	-0.521727	-0.466727	0.697077	0.0460898
PFI1065c	PFI1065c:: conserved Plasmodium protein, unknown function	0.866409	0.126409	0.472909	0.400409	0.187409	-0.118091	0.796909	-0.623091	-0.777091	-0.799091	-0.533091	0.694892	0.0466397
MAL7P1.86	MAL7P1.86:: transcription initiation factor IIE, alpha subunit, putative	1.37641	0.712409	0.199409	-0.297091	-1.10259	-1.00859	-0.924091	-0.603091	-0.535591	0.651409	1.53141	0.693928	0.0468842
PFD0325w	PFD0325w:: conserved Plasmodium protein, unknown function	0.821182	1.72418	-0.286818	-0.443818	-0.689818	-0.111818	-0.528818	-0.946818	-0.162818	0.628182	-0.00281818	0.693812	0.0469139
PF10_0246	PF10_0246:: conserved Plasmodium protein, unknown function	0.6395	0.145	0.3875	-0.8365	0.0105	0.483	0.0005	0.137	-1.044	0.2335	-0.156	0.693183	0.0470743
PFC0490w	PFC0490w:: conserved Plasmodium protein, unknown function	0.7711	0.7131	-0.1204	-0.5114	-0.4794	-0.6919	-0.1049	-0.3344	0.5251	0.2331		0.692364	0.0472838
PFF0435w	PFF0435w:: ornithine aminotransferase	1.36755	0.225545	0.550045	-0.768955	-1.22945	0.340545	-0.378955	-0.870955	-0.826455	0.385045	1.20605	0.692051	0.0473643
PF13_0271	PF13_0271:: ABC transporter, (heavy metal transporter family)	0.0890455	0.144045	0.435045	0.149045	-0.433455	0.153545	-0.147955	-0.158955	-0.451455	0.0415455	0.179545	0.69117	0.0475912
PF13_0164	PF13_0164:: conserved Plasmodium protein, unknown function	0.182455	0.218955	0.620955	-0.00154546	0.129955	0.526955	-0.608545	0.226455	-0.640545	-0.564545	-0.0905455	0.691111	0.0476065
PFF1510w	PFF1510w:: Plasmodium exported protein (PHISTb), unknown function	1.12459	1.03909	-0.0349091	-1.03391	0.572091	-0.489909	-0.792909	-0.791409	0.937091	0.361091	-0.890909	0.690012	0.0478912
PF11_0182	PF11_0182:: conserved Plasmodium protein, unknown function	0.383727	0.573727	0.139727	-0.161273	-0.802273	0.399727	-0.358273	-0.381273	-0.482273	-0.108273	0.796727	0.689713	0.0479688
PFA0630c	PFA0630c:: Plasmodium exported protein, unknown function	1.26773	-0.0332727	1.23923	-1.20577	-1.52477	0.858727	-0.356273	-0.547773	-0.825273	0.236227	0.891227	0.688732	0.0482249
PFF0440w	PFF0440w:: conserved Plasmodium protein, unknown function	1.04495	0.245455	0.670955	-0.149045	-0.873545	0.0219545	-0.987045	-1.14305	-0.658545	0.190455	1.63745	0.688687	0.0482368
PF14_0675	PF14_0675:: reticulocyte binding protein 2 homolog B, putative	0.421227	0.714727	0.00922727	-0.244773	-0.366273	0.252227	-0.436773	-0.511773	-0.143273	-0.372773	0.678227	0.688341	0.0483274
PF13_0077	PF13_0077:: DEAD box helicase, putative	0.413864	-0.00613636	0.309364	-0.250136	-0.0691364	0.163864	-0.389136	-0.142636	-0.433636	0.224364	0.179364	0.687023	0.048674
PFF0745c	PFF0745c:: ribonuclease, putative	0.116229	0.331829	0.0590288	0.117429	0.121229	-0.0563712	-0.279221	-0.102171	0.125229	-0.0325712	-0.400638	0.686611	0.0487829
PFA0405w	PFA0405w:: conserved Plasmodium protein, unknown function	0.537091	0.960091	-0.0619091	-0.346909	-0.638909	0.393091	0.217091	-0.475909	0.00409091	0.212091	-0.799909	0.686547	0.0487999
PF14_0402	PF14_0402:: conserved Plasmodium protein, unknown function	1.20075	0.0785	1.2195	-0.78425	-1.8505	1.37075	-0.347	-0.127	-1.224	-0.2225	0.68575	0.684113	0.0494482
PFE1280w	PFE1280w:: conserved Plasmodium protein, unknown function	0.147	0.198	0.207	0.141	-0.012	0.439	0.114	-0.117	-0.7	-0.172	-0.245	0.682285	0.0499407
MAL13P1.23	MAL13P1.23::null	0.192182	1.28068	0.377682	-0.301318	-0.171318	-0.00781818	-1.73182	-0.294818	0.518682	0.199182	-0.0613182	0.68027	0.050489
PFF1225c	PFF1225c:: DNA polymerase 1, putative	0.0553182	0.302652	0.415318	-0.141015	-0.287182	0.666818	-0.383682	-0.0911818	-0.381182	-0.150182	-0.00568182	0.67989	0.0505934
PF10_0096	PF10_0096:: conserved Plasmodium protein, unknown function	0.744909	0.627909	0.156909	-0.941591	-0.726091	-0.749091	-0.518091	0.613909	0.752409	0.627409	-0.588591	0.679541	0.0506891
PFC0650w	PFC0650w:: DNA-dependent RNA polymerase, putative	0.180313	0.785313	0.069313	-0.043687	-0.188687	0.465313	-0.316687	-0.162687	-0.232687	-0.61622	0.060403	0.679536	0.0506904
PFL1075w	PFL1075w:: transcription factor with AP2 domain(s), putative	0.699523	1.09177	-0.256977	-0.301227	-0.356227	0.0712727	-0.455477	-0.562977	0.0332727	0.446023	-0.408977	0.678752	0.0509061
PF14_0314	PF14_0314:: chromatin assembly factor 1 P55 subunit, putative	0.932955	-0.0315455	0.566455	-0.282045	-1.07305	-0.00504545	-0.519545	-0.371545	0.0574545	0.0789545	0.646955	0.677083	0.0513687
PF14_0089	PF14_0089:: conserved Plasmodium protein, unknown function	0.481636	1.14064	-0.196364	-0.376364	0.0286364	0.0626364	-0.572364	-0.108364	-0.470364	0.292636	-0.282364	0.676756	0.0514597
MAL7P1.94	MAL7P1.94:: prefoldin subunit 3, putative	0.0839	0.5249	0.1819	-0.6871	-0.3591	0.0609	-0.166	-0.0821	0.2649	0.0569	0.1209	0.676075	0.0516499
PF10_0315	PF10_0315:: conserved Plasmodium protein, unknown function	0.771182	0.0471818	0.257182	-0.746818	-0.139818	-0.243818	-0.400818	-0.0588182	-0.0198182	0.0391818	0.495182	0.673692	0.0523211
PFI1620c	PFI1620c:: conserved Plasmodium protein, unknown function	0.0114091	0.866742	0.150742	-0.300924	-0.0749242	0.129742	-0.610591	-0.148924	0.130409	-0.0419242	-0.111758	0.673651	0.0523325
PF11_0443	PF11_0443:: DNAJ protein, putative	0.247927	-0.019073	1.66293	-0.500073	-0.298073	0.654927	-0.395073	-0.424073	-0.551073	-0.261403	-0.11694	0.67226	0.0527284
PF13_0134	PF13_0134:: conserved Plasmodium protein, unknown function	0.415409	0.430409	0.402409	-0.691591	-0.825091	0.318409	-0.437591	-0.0990909	-1.17759	0.603909	1.06041	0.671068	0.0530697
PFC0835c	PFC0835c:: conserved protein, unknown function	0.314364	-0.121636	0.702864	-0.315636	-0.302636	-0.246636	-0.174636	-0.0161364	-0.169136	0.0853636	0.243864	0.671015	0.0530849
PFF1460c	PFF1460c:: conserved Plasmodium protein, unknown function	1.12382	-0.0151818	0.685818	-1.52318	-0.265182	-0.616182	-0.484182	0.347818	0.384818	0.0348182	0.326818	0.670351	0.0532761
PF10_0178	PF10_0178:: conserved Plasmodium protein, unknown function	0.868245	0.281245	0.714245	-0.314755	-1.19375	-0.747755	0.327245	-0.105755	1.31425	0.536545	-1.67975	0.669626	0.0534855
MAL7P1.129	MAL7P1.129:: conserved Plasmodium protein, unknown function	0.543909	0.0464091	0.294409	-0.147591	-0.203591	0.546909	-0.657591	-0.136091	-0.136091	-0.351591	0.200909	0.668139	0.0539178
PF11_0349	PF11_0349:: conserved Plasmodium protein, unknown function	0.508364	0.235364	0.204364	-0.236636	-0.140636	-1.04764	0.196364	0.227364	0.488364	0.0603636	-0.495636	0.667325	0.0541559
PFL0615w	PFL0615w:: Tetratricopeptide repeat family protein, putative	1.05809	-0.0139091	1.09909	-1.14791	-0.789909	-0.513909	-0.806909	-0.569909	-0.404909	0.966091	1.12409	0.666639	0.0543571
PF13_0131	PF13_0131:: acetyltransferase, GNAT family, putative	0.289227	0.0492273	0.231227	0.419227	-0.207773	-0.136773	-0.144773	0.00322727	-0.0507727	0.0732273	-0.525273	0.664406	0.0550179
PFE0060w	PFE0060w:: PIESP2 erythrocyte surface protein	1.39409	0.300591	1.13209	-0.730409	-2.60841	1.04159	0.161591	-1.08291	-1.52491	0.386091	1.53059	0.662193	0.0556805
PFL1145w	PFL1145w:: mitochondrial carrier protein, putative	0.892727	0.178727	1.08573	-0.518273	-0.768273	-1.61327	-1.03127	-0.794273	0.281727	1.10573	1.18073	0.660497	0.0561933
MAL13P1.235	MAL13P1.235:: conserved Plasmodium membrane protein, unknown function	0.777545	0.387545	0.0665455	0.221545	-0.412455	-0.763455	0.0725455	0.493545	-0.690455	0.371545	-0.524455	0.659295	0.0565598
MAL7P1.106	MAL7P1.106:: conserved Plasmodium protein, unknown function	0.02591	0.69991	0.48481	0.01891	-0.86209	-0.46909	-0.25009	-0.62509	0.53991	0.43691		0.658863	0.056692
PFD0440w	PFD0440w:: peptidase, M22 family, putative	0.16945	0.53245	-0.00855	-0.04055	-0.18755	-0.01855	-0.22405	-0.49455	0.07345	0.19845		0.657302	0.0571722
PF14_0774	PF14_0774:: mannose-1-phosphate guanyltransferase, putative	0.223273	0.505773	0.128773	-0.203727	-0.212727	0.0747727	-0.350227	-0.689727	-0.366727	0.518773	0.371773	0.65548	0.057738
PFC0262c	PFC0262c:: conserved Plasmodium protein, unknown function	0.555727	1.12073	-0.400273	-0.150273	-0.246273	0.0387273	-0.260273	-0.357273	-0.147273	-0.0582727	-0.0952727	0.653841	0.0582512
PFE0200c	PFE0200c:: AN1-like Zinc finger family protein	0.260222	0.461222	0.0202222	-0.277778	-0.361778	0.110222	-0.0717778	-0.549778		0.409222		0.652677	0.0586188
MAL8P1.123	MAL8P1.123:: conserved Plasmodium protein, unknown function	0.344294	-0.107372	0.397961	-0.156039	-0.203039	0.0976278	0.0732944	-0.368706	-0.189039	0.111017		0.652607	0.0586409
PF14_0015	PF14_0015:: aminopeptidase, putative	1.037	0.366	1.457	-0.751	-2.6675	1.7285	1.004	-0.7785	-1.7375	-0.3605	0.7025	0.652378	0.0587134
PF13_0071	PF13_0071:: probable protein, unknown function	1.238	-0.22	1.1305	-0.7715	-0.8605	0.0885	-0.439	-0.9105	-0.687	0.4705	0.961	0.652148	0.0587863
PFB0161c	PFB0161c:: conserved Plasmodium protein, unknown function	0.0278182	2.37982	0.0148182	-0.237182	-0.518182	0.0418182	-0.161182	-0.111182	-0.837182	0.0938182	-0.693182	0.651476	0.0589999
PFD0990w	PFD0990w:: ribosome recycling factor, putative	0.101091	0.613091	0.197091	-0.180909	-0.430909	0.572091	-0.540909	-0.414909	0.190091	-0.106909	0.00109091	0.651217	0.0590826
PFC0125w	PFC0125w:: ABC transporter, (TAP family), putative	0.92745	0.21645	0.36945	-0.41005	-1.42505	-0.31955	-0.29705	-0.44805		0.78095	0.60545	0.649815	0.0595315
PFD0555c	PFD0555c:: conserved Plasmodium protein, unknown function	0.6175	-0.052	0.4495	-0.544	-0.1915	0.6605	-0.194	-0.259	-0.487			0.649235	0.0597182
PF14_0587	PF14_0587:: splicing factor 3B subunit 2-like protein	0.0933636	0.0938636	0.394364	0.122364	-0.196636	-0.189636	-0.397136	-0.0126364	0.354864	-0.00863636	-0.254136	0.647907	0.0601478
PF11_0453	PF11_0453:: carbohydrate kinase, putative	0.985364	-0.0261364	0.607364	0.279864	-0.249636	-0.338136	0.206364	0.177364	-0.905136	0.465864	-1.20314	0.647192	0.0603803
PF14_0524	PF14_0524:: protein phosphatase, putative	0.244909	0.0689091	0.810909	-0.602091	-0.717091	-0.402091	-0.167091	0.0759091	0.235909	0.447909	0.00390909	0.64714	0.0603971
MAL13P1.35	MAL13P1.35:: U1 small nuclear ribonucleoprotein a, putative	0.1465	0.1975	0.149	-0.287	0.214	-0.5385	-0.329	0.293	0.3195	-0.121	-0.044	0.647055	0.0604248
PF08_0037	PF08_0037:: RNA polymerase II mediator complex protein MED7, putative	0.816273	0.0632727	0.263273	-0.147727	-0.273727	-0.693727	-0.135727	0.179273	0.244273	0.417273	-0.732727	0.646458	0.0606198
PF13_0088	PF13_0088:: Myb1 protein	0.700409	-0.157091	0.625909	0.304909	-0.111591	-0.403091	-0.318591	0.000409091	-0.723091	0.320909	-0.239091	0.645733	0.0608574
PFE1165c	PFE1165c:: conserved Plasmodium protein, unknown function	0.490909	0.699909	0.0439091	-0.728091	-0.420091	-0.523091	-0.465091	-0.558091	0.638909	0.453909	0.366909	0.644239	0.0613496
PFI0555c	PFI0555c:: conserved Plasmodium protein, unknown function	0.8568	0.1943	0.4528	-0.5597	-1.3827	1.1848	-0.4857	-0.2862	-0.0867	0.1123		0.643326	0.0616524
MAL13P1.370	MAL13P1.370:: conserved Plasmodium membrane protein, unknown function	0.313682	0.00518182	0.298682	-0.179318	0.389682	-0.137318	-0.277818	-0.497818	-0.0673182	0.0656818	0.0866818	0.642862	0.0618071
PFE0870w	PFE0870w:: transcriptional regulator, putative	0.441591	0.209591	0.0910909	0.218591	0.138591	-0.473409	0.214591	-0.00190909	-0.652909	0.182591	-0.368409	0.642463	0.0619401
PFD0945c	PFD0945c:: conserved Plasmodium membrane protein, unknown function	0.900636	0.783136	-0.104364	-0.00286364	-0.219864	-1.26836	0.0946364	0.262636	-0.152364	0.503136	-0.796364	0.642394	0.061963
PFD0080c	PFD0080c:: Plasmodium exported protein (PHISTb), unknown function	1.26936	0.244364	1.24336	-0.743636	-3.00314	0.911864	0.587364	0.131364	-1.58614	-0.0941364	1.03936	0.641765	0.0621737
PF14_0775	PF14_0775:: conserved Plasmodium protein, unknown function	0.365364	0.994364	0.117364	-0.809636	-0.705636	-0.489636	-0.583636	-0.0876364	0.823364	0.592364	-0.216636	0.641709	0.0621922
PF11_0200	PF11_0200:: U2 snRNP auxiliary factor, small subunit, putative	0.0786364	0.136636	0.641636	-0.449364	0.310636	-0.241364	-0.441364	0.222636	0.135636	-0.0643636	-0.329364	0.641639	0.0622157
PF07_0057	PF07_0057:: transcription elongation factor s-II, putative	0.591091	0.0670909	0.154091	-0.498909	-0.237909	-0.163909	0.0190909	-0.476909	0.201091	0.336091	0.00909091	0.640679	0.0625385
PFC0935c	PFC0935c:: N-acetylglucosamine-1-phosphate transferase, putative	0.106282	0.116282	0.110282	-0.155218	0.243282	0.0457818	-0.000718182	-0.502718	-0.0217182	0.0451818	0.0132818	0.640162	0.0627129
PFL0050c	PFL0050c:: Plasmodium exported protein (PHISTb), unknown function	1.62773	-0.0652727	1.26873	-0.784273	-1.99877	0.842727	-0.251773	-0.603773	-1.70277	0.816227	0.851227	0.639772	0.062845
PF11_0482	PF11_0482:: conserved Plasmodium protein, unknown function	0.211273	0.774273	0.0302727	-0.305727	0.0876061	0.338606	-0.346061	-0.240061	-0.471061	-0.444061	0.364939	0.638202	0.0633789
PF14_0029	PF14_0029:: conserved Plasmodium protein, unknown function	0.537932	0.0234318	0.275182	-0.262068	-0.559318	-0.192818	-0.251818	-0.180318	-0.125568	0.126932	0.608432	0.637489	0.0636229
PF08_0011	PF08_0011:: leucine - tRNA ligase	0.776652	0.165818	0.393818	-0.222515	-0.0605152	0.736485	0.0174848	0.380818	-1.35485	-0.0443485	-0.788848	0.637406	0.0636512
PF14_0414	PF14_0414:: conserved Plasmodium protein, unknown function	0.281	0.916167	0.203167	-0.288	0.243	0.101833	-0.232167	-1.5995	0.0515	0.4115	-0.0885	0.634141	0.0647803
PFI0785c	PFI0785c:: sugar transporter, putative	-0.049697	0.111303	0.688136	0.14397	-0.027697	-0.229697	-0.197697	0.0799697	-0.0673636	-0.300364	-0.150864	0.633532	0.0649928
PF14_0658	PF14_0658:: translation initiation factor EF-1, putative	0.80945	0.36945	0.11245	-0.60855	-0.71955	-0.31855		-0.83955	-0.09355	0.65045	0.63795	0.633329	0.0650639
MAL8P1.206	MAL8P1.206:: Plasmodium exported protein, unknown function	1.33091	0.00390909	1.59191	-0.873091	-1.68509	-0.123091	-0.865091	-1.59609	-0.745091	0.930909	2.02991	0.630712	0.0659867
PFF0175c	PFF0175c:: conserved Plasmodium protein, unknown function	0.891485	1.51773	-0.341765	-0.531682	-0.0510152	-0.396015	-0.480515	-0.777515	0.648735	0.431235	-0.910682	0.63	0.0662398
PFE0310c	PFE0310c:: conserved Plasmodium protein, unknown function	0.723182	0.513682	-0.204318	-0.173818	0.168182	0.209682	-0.180318	0.0361818	-0.342818	-0.157818	-0.591818	0.628873	0.0666426
PFF1125c	PFF1125c:: RNA-binding protein mei2 homologue, putative	0.1138	1.3538		-0.6302	-0.7657	-0.7932	-0.1432	-0.2312	-0.1622	0.3423	0.9158	0.627268	0.0672201
PF10_0375	PF10_0375:: Plasmodium exported protein, unknown function	0.871	1.102	0.1715	-0.1205	-0.281	1.797	-0.981	-1.893	-0.666			0.62596	0.0676945
MAL8P1.42	MAL8P1.42:: conserved Plasmodium protein, unknown function	0.621045	-0.162955	0.602045	-0.256455	0.316545	0.0230455	0.0825455	0.0475455	-0.436455	-0.114455	-0.722455	0.625433	0.0678866
MAL13P1.112	MAL13P1.112::conserved Plasmodium protein, unknown function	0.800136	0.0781364	0.112636	-0.205364	0.150636	0.0276364	-0.601364	-0.352364	0.323636	0.0866364	-0.420364	0.624335	0.0682883
PFF0790c	PFF0790c:: conserved Plasmodium protein, unknown function	-0.0439091	0.354091	0.538091	-0.284909	-0.548909	0.482091	0.0650909	-0.0549091	-0.109909	0.0440909	-0.440909	0.624306	0.0682988
PFB0923c	PFB0923c:: Plasmodium exported protein, unknown function	1.59427	0.0172727	2.15127	-0.218727	-2.99473	1.64727	-0.234727	0.430273	-2.91973	-0.140727	0.668273	0.624261	0.0683153
MAL13P1.242	MAL13P1.242:: step II splicing factor, putative	0.403909	0.138909	0.365909	-0.920091	-0.486091	-0.618091	-0.198091	0.374909	0.520909	0.312909	0.104909	0.624202	0.0683369
PF10_0308	PF10_0308:: OTU-like cysteine protease, putative	0.611227	-0.100773	1.02923	-0.00627273	-0.604273	0.0437273	-0.589273	-0.766273	-0.380773	-0.230773	0.994227	0.623994	0.0684134
PFF1500c	PFF1500c:: DEAD/DEAH box ATP-dependent RNA helicase, putative	0.349409	-0.0325909	0.384909	0.0319091	-0.525091	-0.188591	-0.390591	0.316909	0.0854091	-0.179091	0.147409	0.62386	0.0684627
PFC1000w	PFC1000w:: regulator of initiation factor 2 (eIF2)	0.4506	-0.1359	0.4436	-0.6114	0.0636	-0.1584	-0.1024	0.0971	-0.0959	0.0491		0.623722	0.0685135
PF08_0029	PF08_0029:: conserved Plasmodium protein, unknown function	1.45436	-0.00863636	0.674864	-1.21114	-1.04514	0.315364	-0.714136	-0.876636	-0.181136	0.553864	1.03836	0.623245	0.0686892
PFD0690c	PFD0690c:: conserved Plasmodium membrane protein, unknown function	0.465636	0.269636	0.33897	-0.59653	-0.70953	0.90197	-0.59053	-0.69153	-0.55803	0.55847	0.61147	0.622096	0.0691145
PFC0315c	PFC0315c:: conserved Plasmodium protein, unknown function	0.25002	1.13602	-0.11498	-0.35698	-0.16198	-0.35048	-0.44348	-0.47498	0.09882	0.41802		0.621999	0.0691505
PF13_0308	PF13_0308:: DNA helicase, putative	0.0430455	0.174045	0.137045	-0.344955	0.0950455	0.196545	-0.282955	-0.145955	0.0605455	-0.0179545	0.0855455	0.620439	0.0697322
PF10_0064	PF10_0064:: conserved Plasmodium protein, unknown function	0.0122273	1.20023	0.246227	-0.309273	-0.654273	-0.181273	-0.640773	-0.587273	0.195727	0.159727	0.558727	0.619015	0.0702671
PFC0310c	PFC0310c:: ATP-dependent CLP protease, putative	0.411955	0.180955	0.0504545	-0.0430455	-0.345045	0.360455	-0.271045	-0.368545	-0.338545	0.265455	0.0969545	0.618793	0.0703509
PFF0875w	PFF0875w:: conserved Plasmodium protein, unknown function	0.503955	0.321455	-0.0495455	-0.268045	0.00795455	0.299455	-0.499545	-0.382045	-0.258545	0.102455	0.222455	0.616376	0.0712691
PFD0830w	PFD0830w:: bifunctional dihydrofolate reductase-thymidylate synthase	0.036	0.252	0.6	-0.041	-0.323	0.583	-0.091	-0.061	-0.0865	-0.0845	-0.784	0.616322	0.0712898
PFB0280w	PFB0280w:: EPSP-SK, putative	0.783848	1.2461	-0.101152	-0.786902	-0.102402	-0.114402	-0.868652	-0.997402	1.22227	0.353598	-0.634902	0.615748	0.0715096
PF10_0047	PF10_0047:: RNA binding protein, putative	0.491318	0.159318	0.666318	0.0128182	-0.918182	0.854318	-0.637182	-0.625682	-0.762682	-0.183182	0.942818	0.61567	0.0715395
PF14_0606	PF14_0606:: mitochondrial ribosomal protein S6-2 precursor, putative	1.55912	0.0871227	0.289123	0.132373	-0.455877	-0.809877	-0.693877	-0.603877	-0.849877	0.609123	0.736523	0.615551	0.0715852
MAL8P1.29	MAL8P1.29:: conserved Plasmodium protein, unknown function	0.513152	0.120152	0.0331515	-0.217848	0.297485	-0.267515	-0.325515	-0.0385152	0.137485	0.0944848	-0.346515	0.614641	0.0719356
PFE1425c	PFE1425c:: conserved Plasmodium protein, unknown function	0.717364	0.0733636	0.290364	-0.625636	-0.327636	-0.379636	-0.445636	0.0953636	0.875364	0.0823636	-0.355636	0.6145	0.0719897
PFA0530c	PFA0530c:: adenylate kinase, putative	0.836468	0.0254677	0.442468	-0.551532	-0.556532	-0.966532	0.00832293	0.447468	0.528468	0.354468	-0.568532	0.613656	0.0723164
PF13_0192	PF13_0192:: conserved Plasmodium protein, unknown function	0.942864	-0.325136	0.665364	-0.505636	-0.101636	-0.0601355	-0.483136	0.0328645	-0.476136	0.0401052	0.270614	0.613028	0.0725602
PF14_0662	PF14_0662:: nucleoside transporter, putative	0.251682	0.884182	0.746682	0.146682	-2.49532	0.663682	0.330182	-0.0408182	-1.11932	-0.0583182	0.690682	0.612948	0.0725914
PFC0515c	PFC0515c:: TPR Domain containing protein	-0.0693636	0.585136	0.406136	-0.244864	0.175636	-0.354364	-0.514864	-0.474364	0.159636	0.469136	-0.137864	0.612601	0.0727263
PFI0855w	PFI0855w:: conserved Plasmodium protein, unknown function	0.195182	0.221182	0.0481818	-0.0478182	0.0591818	0.101182	-0.646818	0.0176818	0.0896818	-0.155318	0.117682	0.612027	0.0729505
MAL8P1.24	MAL8P1.24:: conserved Plasmodium protein, unknown function	0.540455	-0.151545	0.787955	0.266955	-0.479545	0.348455	-0.573045	-0.558545	-0.361045	-0.0755455	0.255455	0.611711	0.0730743
MAL13P1.124	MAL13P1.124::conserved Plasmodium protein, unknown function	0.203424	0.764424	-0.0982424	-0.129909	-0.135242	0.254091	-0.363909	-0.151576	-0.389909	0.0794242	-0.0325758	0.611685	0.0730843
PFL0240w	PFL0240w::null	0.688636	-0.141364	1.16064	-0.971364	-0.379364	-0.441364	-0.273364	-0.695364	-0.194364	0.169636	1.07764	0.611249	0.0732553
PF08_0110	PF08_0110:: PfRab18, GTPase	0.312273	0.233273	0.284273	-0.0587273	-0.502727	-1.06873	-0.534727	0.0212727	0.522273	0.210273	0.581273	0.610768	0.0734441
PF14_0564	PF14_0564:: conserved Plasmodium protein, unknown function	0.468778	-0.144222	0.580278	-0.162722	-0.334222	-0.327222	-0.551222	0.0157778	0.454778			0.609591	0.0739087
PF11_0327	PF11_0327:: oxysterol-binding protein-related protein 2	1.0122	0.036197	1.1082	-0.51147	-1.18247	0.757197	-0.275803	-1.5843	-0.84947	-0.072803	1.56253	0.609483	0.0739516
PFF0415c	PFF0415c:: conserved Plasmodium protein, unknown function	0.543636	1.19664	-0.0773636	-0.390364	-0.668364	-0.153364	-0.868364	-0.538364	-0.501364	0.788636	0.668636	0.609085	0.0741092
PF14_0300	PF14_0300:: Qa-SNARE protein, putative	0.420273	0.0247727	0.519273	-0.0837273	-0.902227	-0.358727	0.237273	-0.182727	-0.398727	0.0732727	0.651273	0.608491	0.0743453
PFL1350w	PFL1350w:: RNA pseudouridylate synthase, putative	1.02982	-0.276682	0.860818	-0.979182	0.233818	-0.953682	-0.153682	0.315318	0.160818	-0.0281818	-0.209182	0.608148	0.0744819
PFE0935c	PFE0935c:: RNA binding protein, putative	0.959788	1.38479	-0.0880455	-0.684045	-0.466879	-0.779212	-0.922212	-0.523045	0.688955	1.60945	-1.17955	0.607673	0.0746715
MAL13P1.295	MAL13P1.295:: conserved Plasmodium protein, unknown function	1.21255	-0.154447	0.840053	-0.628697	-0.620947	-0.022447	-0.637447	-0.853197	-0.791697	0.484303	1.17197	0.606802	0.0750207
MAL13P1.272	MAL13P1.272:: 60S ribosomal protein L7-2, putative	0.604273	0.197273	0.0982727	-0.808727	-0.355727	-0.482727	-0.0727273	-0.0477273	0.366273	0.319273	0.182273	0.606179	0.075271
MAL13P1.192	MAL13P1.192:: conserved Plasmodium protein, unknown function	0.585167	0.910667	-0.0768333	-0.274333	-0.133333	-1.39283	-0.215833	-0.0953333	0.692667			0.605645	0.0754867
PFF1415c	PFF1415c:: DNAJ domain protein, putative	0.211409	-0.0390909	0.709909	0.264409	-0.140091	0.117409	-0.480591	-0.352591	-0.325591	-0.214591	0.249409	0.605291	0.0756296
PF14_0461	PF14_0461:: conserved Plasmodium protein, unknown function	0.100333	0.379	0.121	-0.186667	0.0806667	-0.649333	-0.208167	-0.0606667	0.399833	-0.023	0.047	0.605152	0.0756858
MAL13P1.46	MAL13P1.46:: conserved Plasmodium protein, unknown function	0.6453	0.3403	-0.0487	-0.3507	-0.1387	-0.0757	-0.5847	-0.4097	0.0043	0.6183		0.604305	0.0760295
PFC0785c	PFC0785c:: proteasome regulatory protein, putative	0.512727	0.131727	0.243727	-0.706273	0.248727	0.118727	-0.356273	0.223727	0.163727	0.322727	-0.903273	0.604061	0.0761291
PF10_0129	PF10_0129:: conserved Plasmodium protein, unknown function	0.538455	0.0519545	0.439455	-0.311545	-0.696545	0.217955	-0.238045	-0.468045	-0.233045	-0.304545	1.00395	0.603678	0.076285
PF14_0113	PF14_0113:: conserved Plasmodium protein, unknown function	0.403591	-0.0509091	0.403091	0.161591	0.0450909	-0.280409	0.00359091	0.449591	-0.352409	-0.472909	-0.309909	0.603205	0.0764784
MAL13P1.91	MAL13P1.91:: conserved Plasmodium protein, unknown function	0.532364	0.136364	0.127364	-0.292636	-0.0916364	-0.222636	-0.447636	0.218364	-0.223636	0.670364	-0.406636	0.603196	0.0764817
PF10_0075	PF10_0075:: transcription factor with AP2 domain(s), putative	0.610242	0.548242	0.176242	-0.477758	-0.868424	0.626576	-0.373424	-1.04276	-0.482091	0.00090909	1.28224	0.603041	0.0765452
PF08_0109	PF08_0109:: proteasome subunit alpha type 5, putative	0.3745	0.0685	0.1455	0.0225	-0.354	-0.443	-0.3765	-0.037	0.37	0.108	0.1215	0.601656	0.0771141
PF14_0482	PF14_0482:: conserved Plasmodium protein, unknown function	0.476591	-0.142409	0.471091	0.264591	-0.135409	-0.200409	-0.127909	0.309591	-0.165409	-0.381909	-0.368409	0.600589	0.0775551
PF11_0307	PF11_0307:: phosphatidylinositol-4-phosphate-5-kinase,putative	0.0730167	0.265017	0.161017	0.107017	-0.492483	0.451017	-0.0639833	0.0580167	-0.0499833	-0.222667	-0.285983	0.600554	0.0775698
PF10_0085	PF10_0085:: nucleolar protein NOP5, putative	0.1185	0.473	0.15	0.439	-0.556	-0.7035	0.0195	0.076	0.106	0.0055	-0.128	0.599501	0.0780073
MAL8P1.102	MAL8P1.102:: conserved Plasmodium protein, unknown function	0.374955	0.500455	-0.0445455	-0.575045	-0.372545	0.177955	-0.472045	-0.0995455	0.389455	0.226955	-0.106045	0.598452	0.0784459
PFL1785c	PFL1785c:: conserved Plasmodium protein, unknown function	0.0158636	0.659364	0.169364	0.0713636	0.214364	0.208864	-0.0991364	0.0273636	-0.537136	-0.600136	-0.130136	0.597236	0.0789567
PF11_0287	PF11_0287:: conserved protein, unknown function	0.271273	0.368273	0.547273	0.264273	-0.883727	0.697273	-0.418727	-0.636727	-1.16473	-0.0777273	1.03327	0.59643	0.0792973
PFD0670c	PFD0670c:: lysine decarboxylase-like protein, putative	0.584818	0.569818	-0.0931818	-0.829182	-0.231182	-0.169182	-0.593182	0.0888182	-0.0151818	0.522818	0.164818	0.595947	0.0795023
PFC0845c	PFC0845c:: ubiquitin-protein ligase, putative	0.318982	0.483982	0.183982	-0.178018	-0.725018	1.02398	-0.618018	-0.299018	-0.642818	0.474982	-0.0230182	0.595908	0.0795186
PFE0145w	PFE0145w:: organelle ribosomal protein L28 precursor, putative	0.536091	-0.0269091	0.257091	-0.440909	-0.342909	0.339091	-0.532909	0.0240909	-0.0409091	0.139091	0.0890909	0.595055	0.0798814
PF07_0029	PF07_0029:: heat shock protein 86	-0.0136364	0.341864	0.186364	-0.109636	0.177864	-0.250636	-0.150636	-0.387136	0.280864	0.0153636	-0.0906364	0.594972	0.0799169
PF14_0020	PF14_0020:: choline kinase	0.823455	0.415955	0.0159545	-0.686045	-0.241045	0.327455	-0.350545	-0.994545	-0.351545	0.604955	0.435955	0.59424	0.0802298
MAL13P1.255	MAL13P1.255:: N6-adenine-specific methylase, putative	0.5541	0.2536	0.0201	-0.3069	-0.0399	-0.0189	-0.4309	-0.5924	-0.0724	0.6336		0.593807	0.0804154
PF14_0443	PF14_0443:: centrin-2	0.0663477	0.512348	0.578348	0.469348	-0.221652	0.787348	0.0595227	0.0973477	-0.935652	-0.848652	-0.564652	0.593365	0.0806051
PFA0170c	PFA0170c:: zinc-carboxypeptidase, putative	0.347636	0.61697	0.100303	-0.88103	0.165636	0.491636	-0.276697	-0.910364	-0.210697	-0.0750303	0.631636	0.590647	0.0817818
PF13_0344	PF13_0344:: UBA/THIF-type NAD/FAD binding protein, putative	0.253045	-0.0549545	0.336545	0.0215455	-0.206455	-0.355455	-0.0314545	0.141545	0.0715455	-0.345455	0.169545	0.58913	0.0824457
PFE1030c	PFE1030c:: phosphomethylpyrimidine kinase, putative	0.189273	0.478273	0.716273	-0.151727	-1.65773	0.120273	0.0162727	-0.0227273	-1.03673	0.453273	0.895273	0.588859	0.0825645
PFF0155w	PFF0155w:: Bcs1 protein, putative	0.134409	0.214409	0.0924091	0.268409	-0.150591	-0.409091	-0.196091	-0.396591	-0.0245909	0.311909	0.155409	0.588409	0.0827627
PF13_0200	PF13_0200:: conserved Plasmodium protein, unknown function	0.702091	0.347091	-0.160409	-0.396909	-0.0644091	0.182091	-0.419909	-0.194409	-0.299909	0.262091	0.0425909	0.587986	0.0829496
PF11_0095	PF11_0095:: D-tyrosyl-tRNA(Tyr) deacylase, putative	0.0417273	0.459727	0.458727	-0.922273	-0.0112727	-0.691273	-0.157273	0.0187273	0.601727	0.416727	-0.215273	0.585984	0.0838383
PFC0680w	PFC0680w:: conserved Plasmodium protein, unknown function	0.252773	1.37427	-0.0827273	-0.689727	0.397773	-0.0582273	-0.556227	-0.00522727	-0.500227	0.425773	-0.558227	0.585495	0.0840572
PFE0345c	PFE0345c:: conserved Plasmodium protein, unknown function	0.478	0.484	0.564	0.468	-1.417	-0.94	-0.675	-0.726	-0.454	0.132	2.086	0.584952	0.0843003
PF10_0191	PF10_0191:: tRNA methyltransferase, putative	0.324518	0.100518	0.135018	-0.234482	-0.445482	0.565018	-0.0284818	-0.225482	-0.0361818	0.158518	-0.313482	0.584654	0.084434
PF14_0096	PF14_0096:: RNA binding protein, putative	0.251909	0.315409	0.269909	0.100409	-0.622591	0.558909	-0.414591	-0.265591	-0.850591	-0.272091	0.928909	0.584556	0.0844781
PF14_0502	PF14_0502:: conserved Plasmodium protein, unknown function	0.0640129	0.677013	0.615013	-0.560987	-1.17499	0.162013	-0.321129	-0.807987	-0.00698712	0.158013	1.19601	0.583705	0.0848617
PFA0290w	PFA0290w:: DNA binding protein, putative	0.271773	0.592273	-0.0627273	-0.242727	-0.183727	0.0702727	-0.330227	-0.527727	-0.130727	0.0862727	0.457273	0.583388	0.0850046
PF14_0700	PF14_0700:: DNAJ protein, putative	0.466577	0.766077	-0.0704227	-0.275923	-0.425923	-0.101423	-0.565923	-0.895423	0.549227	0.306577	0.246577	0.583219	0.0850813
PFF1140c	PFF1140c:: ATP dependent DEAD-box helicase, putative	0.444389	-0.0351111	0.778889	0.881889	-0.766611	-0.686111	-0.413611	-0.282611		0.0788889		0.583153	0.0851113
PF10_0228	PF10_0228:: conserved Plasmodium protein, unknown function	0.3252	0.3422	-0.0538	-0.4088	0.0542	0.0302	-0.3498	0.4042		-0.1418	-0.2018	0.582171	0.0855568
PF14_0416	PF14_0416:: zinc finger protein, putative	0.290136	-0.0988636	0.362136	-0.0148636	-0.133864	-0.239364	-0.362864	0.100636	-0.0853636	-0.0583636	0.240636	0.581684	0.0857787
PF13_0235	PF13_0235:: transcription factor with AP2 domain(s), putative	0.48597	0.111536	0.0775697	0.30737	-0.0124636	0.106203	0.193036	-0.65363	-0.27403	-0.25343	-0.0881303	0.579632	0.0867196
PFF0615c	PFF0615c:: 6-cysteine protein, putative	0.0600909	0.0650909	0.644091	-0.312909	-0.396909	0.278091	-0.247909	-0.346909	0.266091	-0.0819091	0.0730909	0.578764	0.0871204
PFI0380c	PFI0380c:: formylmethionine deformylase, putative	0.940455	0.984455	0.0614545	-0.0695455	-0.743545	-1.45355	-1.77655	-0.425545	0.913455	1.14745	0.421455	0.576515	0.0881668
MAL13P1.133	MAL13P1.133::conserved Plasmodium membrane protein, unknown function	0.319902	0.623277	0.0580269	0.821527	-0.238402	0.0373126	-0.304418	0.379694	-0.606973	-0.690473	-0.399473	0.57585	0.0884791
PF11_0289	PF11_0289:: conserved Plasmodium protein, unknown function	0.472833	-0.215833	0.716833	-0.6755	-0.288167	0.0858333	-0.396167	-0.0225	0.153833	0.168833		0.575809	0.0884979
PFL1640c	PFL1640c:: conserved Plasmodium protein, unknown function	1.64335	0.77635	-0.26415	-0.28415	-1.20215	0.49185	0.00535	-1.24215		0.89985	-0.82415	0.57494	0.0889074
PFC0886w	PFC0886w:: conserved Plasmodium protein, unknown function	0.911018	1.56402	-0.174182	-1.25198	-1.06298	-0.385982	-1.10698	-0.572982	-0.0809818	0.680018	1.48102	0.574927	0.0889134
PFI0215c	PFI0215c:: signal peptidase, putative	0.793786	0.229786	-0.155214		0.133786	-0.120214	0.150786	-0.154214	-0.486214	-0.0130714	-0.379214	0.574826	0.0889611
PFL2145w	PFL2145w:: conserved Plasmodium protein, unknown function	0.493727	0.132727	0.0907273	-0.684273	0.219727	0.126727	-0.406273	-0.151273	0.411727	-0.173273	-0.0602727	0.574734	0.0890044
PFD0365c	PFD0365c:: conserved Plasmodium protein, unknown function	1.17556	-0.448444	0.643556		-0.807444	-0.0404444	-0.207444	-0.0714444	-0.475444	0.231556		0.574209	0.0892528
MAL8P1.21	MAL8P1.21:: SNARE protein, putative	0.803441	-0.0737441	0.603256	0.0772559	-0.802744	0.566256	-0.542744	-0.619744	-0.829744	0.151256	0.667256	0.572427	0.0901
PF11_0301	PF11_0301:: spermidine synthase	0.704182	1.03718	-0.107818	-0.0368182	-0.942818	1.16418	-0.163818	0.105182	-1.10882	-0.665818	0.0151818	0.57224	0.0901895
PFI0795w	PFI0795w:: conserved Plasmodium protein, unknown function	0.832955	-0.292545	0.883455	-0.292045	-0.609045	0.664455	-0.377045	0.117955	-0.803045	-0.320045	0.194955	0.572051	0.0902802
PF07_0120	PF07_0120:: conserved Plasmodium protein, unknown function	0.372	1.47675	-0.353	-0.45525	-0.01575	-0.18475	-0.53425	-0.497	-0.0775	0.191	0.07775	0.571331	0.0906251
PFE1490c	PFE1490c:: RING zinc finger protein, putative	0.414314	0.373314	0.406314	-0.477686	-0.207136	-1.75269	0.106314	0.595314	0.884314	0.546314	-0.888686	0.571234	0.090672
PFF1015w	PFF1015w:: conserved Plasmodium protein, unknown function	1.00073	0.00672727	0.0722273	-0.393273	-0.274773	0.426727	-0.0542727	0.224227	-0.426773	-0.240773	-0.340773	0.570962	0.0908029
PF14_0613	PF14_0613:: conserved Plasmodium membrane protein, unknown function	0.477814	-0.103586	0.495464	-0.671386	-0.0287864	0.359214	-0.217186	-0.404386	-0.329286	0.200414	0.221714	0.57078	0.0908905
PF11_0258	PF11_0258:: co-chaperone GrpE, putative	0.259	0.584	0.175	0.317	-1.09	-0.612	-0.389	-0.048	-0.194	0.104	0.894	0.570547	0.0910024
PF14_0496	PF14_0496:: leucine-rich repeat protein 2, LRR2	0.974182	-0.0808182	0.546182	-0.389818	-0.0868182	-1.47982	-0.336818	0.155182	0.503182	0.451182	-0.255818	0.57006	0.0912378
PFF0340c	PFF0340c:: glutaredoxin-like protein, putative	0.644091	-0.0749091	0.964091	-0.950909	-0.653909	-1.04091	-0.310909	-0.325909	0.435091	0.902091	0.412091	0.567218	0.0926215
PF13_0221	PF13_0221:: conserved Plasmodium protein, unknown function	0.411545	0.0145455	0.447545	-0.133455	-0.249455	0.256545	-0.741455	-0.316455	0.00354545	-0.469455	0.776545	0.566489	0.0929794
PF08_0134	PF08_0134:: conserved Plasmodium protein, unknown function	0.609	1.163	-0.272	-0.313	-0.464	0.165	-0.282	-0.313	-0.701	0.866	-0.458	0.565972	0.0932344
PFL1710c	PFL1710c:: tetQ family GTPase, putative	0.42989	0.17989	0.10389	-0.41911	-0.76111		0.27639	0.16439	0.08599	0.36889	-0.42911	0.565179	0.093626
PFB0279w	PFB0279w:: conserved Plasmodium protein, unknown function	0.853045	1.19805	-0.135955	-0.761455	-0.586955	-0.515955	-0.583955	-0.709455	1.49055	0.706545	-0.954455	0.564481	0.0939724
PFD0925w	PFD0925w:: conserved Plasmodium protein, unknown function	0.661623	0.653623	-0.105377	-0.802377	-0.181377	0.207623	-0.717377	-0.460377	0.228623	0.809623	-0.294227	0.564273	0.0940759
PF10_0032	PF10_0032:: DNAJ protein, putative	0.255742	0.663409	-0.0625909	-0.507258	-0.273258	-0.0625909	-0.162591	0.197409	-0.0105909	0.461909	-0.499591	0.563946	0.0942389
PF08_0049	PF08_0049:: lsm3 homologue, putative	0.758455	0.560455	0.0274545	-1.10355	0.0854545	-0.201545	-0.234545	0.156455	0.657455	0.593455	-1.29955	0.563852	0.0942856
PF13_0011	PF13_0011:: plasmodium falciparum gamete antigen 27/25	0.0203636	2.40136	0.812364	-1.02364	-1.94564	-2.35064	0.417364	1.41836	0.191364	1.20736	-1.14864	0.563755	0.0943341
PF13_0353	PF13_0353:: NADH-cytochrome B5 reductase, putative	0.525227	-0.307273	0.856227	0.151727	-0.308773	-0.196273	-0.111273	-0.0852727	0.333227	-0.524273	-0.333273	0.563009	0.0947068
MAL7P1.65	MAL7P1.65:: conserved Plasmodium protein, unknown function	0.539955	-0.0555455	0.428955	0.469455	-0.201045	-0.779045	-0.163045	0.0734545	-0.635045	0.288955	0.0329545	0.562036	0.0951952
MAL7P1.202	MAL7P1.202:: conserved Plasmodium protein, unknown function	0.3755	0.255	0.003	-0.041	0.033	0.214	-0.6015	-0.012	0.395	-0.447	-0.174	0.562014	0.0952066
PF14_0310	PF14_0310:: conserved Plasmodium protein, unknown function	0.507864	0.400864	0.0228636	-0.388636	-0.444136	0.376864	-0.633636	-0.507636	-0.156636	-0.0266364	0.848864	0.561783	0.0953224
PFL2340w	PFL2340w:: conserved Plasmodium protein, unknown function	0.617545	0.641545	-0.113455	-0.278455	-0.373455	-0.476455	-0.370455	-0.839455	0.239545	0.191545	0.761545	0.561194	0.0956196
PF08_0021	PF08_0021:: SPRY domain, putative	0.203364	0.554864	-0.0241364	-0.346636	0.0108636	0.176864	-0.352636	-0.486136	0.0678636	-0.215636	0.411364	0.56079	0.0958239
PF14_0455	PF14_0455:: multidrug resistance protein 2 (heavy metal transport family)	0.967091	-0.0839091	0.462091	-0.538409	-0.566409	0.153591	-0.105409	-1.06441	-0.337909	0.450091	0.663591	0.560531	0.0959553
PF14_0674	PF14_0674:: conserved Plasmodium protein, unknown function	0.730773	0.145773	0.0917727	-0.595727	-0.218227	0.110773	0.158273	-0.494727	-0.658227	0.157773	0.571773	0.559011	0.0967285
MAL7P1.114	MAL7P1.114:: P36-like protein homologue, putative	0.427818	0.696818	-0.104182	-0.496182	-0.133182	-0.121182	-0.591182	-0.662182	0.318818	0.458818	0.205818	0.55874	0.0968669
PFI0980w	PFI0980w:: long chain fatty acid elongation enzyme, putative	1.98509	3.19109	-0.702909	-1.06591	-0.300909	-1.50591	-0.775909	-1.84091	1.28109	2.42309	-2.68791	0.558354	0.0970645
PFC0610c	PFC0610c:: zinc finger protein, putative	0.761	1.2735	-0.2385	0.084	-0.231	-0.2215	-0.1175	-1.9	0.59			0.557474	0.0975165
PFL0530c	PFL0530c:: conserved Plasmodium protein, unknown function	0.328273	0.718773	-0.0632273	-0.690227	-0.160227	-0.143227	-0.144227	0.356773	0.453273	0.0282727	-0.684227	0.557251	0.0976313
PFB0650w	PFB0650w:: conserved Plasmodium protein, unknown function	0.42678	0.88928	-0.24897	0.098447	-0.26422	-0.46222	-0.17972	-0.44172	-0.34072	0.15728	0.36578	0.557146	0.0976856
PFI1680w	PFI1680w:: UBX domain, putative	0.0852273	0.0622273	0.620727	0.431227	-0.672773	0.121227	-0.201273	0.0472273	-0.160773	-0.196273	-0.136773	0.555819	0.0983717
PF14_0647	PF14_0647:: conserved Plasmodium protein, unknown function	-0.00328788	1.00038	0.0622121	-0.375288	-0.0277879	0.216379	-0.208288	-0.483621	0.0657121	0.279379	-0.525788	0.555401	0.0985887
MAL8P1.34	MAL8P1.34:: conserved Plasmodium protein, unknown function	0.261136	0.290136	0.0671364	-0.318364	0.0171364	0.0611364	-0.927864	0.178136	0.0896364	0.319636	-0.0378636	0.554964	0.0988161
PF11_0229	PF11_0229:: conserved Plasmodium protein, unknown function	0.037	0.224	0.1945	-0.224	0.132	0.3865	-0.012	-0.275	0.029		-0.492	0.554824	0.098889
PF11_0419	PF11_0419:: conserved Plasmodium protein, unknown function	0.438545	-0.00395455	0.387045	-0.165455	-0.465455	-0.848955	-0.395955	0.180545	0.370545	0.160045	0.343045	0.552828	0.0999349
PFE0600c	PFE0600c:: conserved Plasmodium protein, unknown function	0.711364	-0.0616364	0.201364	-0.330636	-0.0246364	-0.214636	-0.437636	-0.354636	-0.0686364	0.552364	0.0273636	0.551172	0.100811
PFD0685c	PFD0685c:: chromosome associated protein, putative	0.767318	0.536818	-0.207182	-0.428182	-0.199682	0.364818	-0.577182	-0.539682	-0.333682	0.364318	0.252318	0.550979	0.100913
PFA0590w	PFA0590w:: ABC transporter, (CT family), putative	0.820273	0.00427273	0.854939	-0.750394	-0.881227	-0.0680606	-0.0127273	-0.646394	-0.114727	-1.04373	1.83777	0.550341	0.101252
PFL1715w	PFL1715w:: mRNA methyltransferase, putative		0.017175	0.608675	0.062175	-0.359325	-0.410825	-0.031825	0.502675	0.017675	-0.120075	-0.286325	0.549528	0.101687
PFD0885c	PFD0885c:: conserved Plasmodium protein, unknown function	0.293455	-0.0820455	0.713455	0.183455	-0.478545	0.446455	-0.250045	-0.175545	-0.497045	-0.445045	0.291455	0.549209	0.101857
PF13_0185	PF13_0185:: histone H3, putative	0.813636	1.15264	-0.541364	-0.427364	-0.0613636	0.133636	-0.270364	-0.208364	-0.724364	0.0256364	0.107636	0.548778	0.102089
PFL0525w	PFL0525w:: conserved Plasmodium protein, unknown function	0.486556	0.327556	-0.0854444	-0.484444	-0.267944	-0.523944	-0.0204444	0.171556		0.396556		0.548756	0.1021
MAL13P1.415	MAL13P1.415:: null	0.0655455	0.439545	0.238545	-0.445955	-0.377955	-0.429455	-0.0444545	-0.289955	0.0300455	-0.0684545	0.882545	0.547379	0.102842
PFI0890c	PFI0890c:: organelle ribosomal protein L3 precursor, putative	0.405273	0.165273	0.0582727	-0.129727	-0.0427273	-0.852727	-0.0197273	0.178273	-0.144727	0.0692727	0.313273	0.547238	0.102919
PFI0620w	PFI0620w:: conserved Plasmodium protein, unknown function	1.43723	-0.237773	0.464227	-0.0197727	-0.273773	-0.727773	-0.368773	0.136227	-1.10277	0.713227	-0.0202727	0.54704	0.103026
PF11_0357	PF11_0357:: zinc finger protein, putative	1.43727	1.88361	-0.604727	-0.748394	-0.649727	-0.906061	-0.834727	-1.15439	1.36661	0.975273	-0.764727	0.546865	0.103121
PFI1470c	PFI1470c:: conserved Plasmodium protein, unknown function	0.4795	0.451167	-0.190167	-0.0851667	-0.1175	0.406167	-0.307167	-0.442167	-0.163167	-0.0315		0.546766	0.103175
PFL2540w	PFL2540w:: Plasmodium exported protein (PHISTb), unknown function	1.05932	-0.444682	1.18582	-0.995682	-0.679682	0.394318	-0.530682	-0.414182	-0.470682	0.0863182	0.809818	0.546631	0.103248
PF14_0090	PF14_0090:: DNA-damage inducible protein, putative	0.327864	0.792864	-0.214636	-0.335636	-0.105636	0.187364	-0.397636	-0.447136	-0.0331364	0.203864	0.0218636	0.546516	0.10331
PFI0655c	PFI0655c:: conserved Plasmodium protein, unknown function	0.229455	0.930455	0.0324545	-0.621545	-0.353545	-0.0475455	-0.761545	-0.432545	-0.236545	0.639455	0.621455	0.546326	0.103414
PFI1245c	PFI1245c:: protein phosphatase-beta	0.865136	1.03064	-0.0718636	-0.976364	-0.196864	-0.569864	-0.994864	-1.32536	0.135136	0.697136	1.40714	0.546215	0.103474
PFE1245w	PFE1245w:: conserved Plasmodium protein, unknown function	0.953455	0.516455	0.591455	-0.962545	-3.11655	1.00895	0.243455	-0.803545	-0.142045	-0.233545	1.94445	0.545912	0.103639
PFC0670c	PFC0670c:: conserved Plasmodium protein, unknown function	0.973545	0.345545	0.103545	-0.422455	-0.955455	0.625545	-0.834455	-0.480455	-0.735455	0.333545	1.04655	0.545245	0.104003
PF14_0591	PF14_0591:: conserved Plasmodium protein, unknown function	0.1355	0.5955	0.0725	-0.997	-0.1335	-0.046	0.054	0.042	-0.1	0.344	0.033	0.544783	0.104255
PFL1925w	PFL1925w:: cell division protein FtsH, putative	0.2885	0.2415	0.1035	-0.3535	-0.2575	0.33	-0.4615	-0.3045	-0.206	-0.2135	0.833	0.544455	0.104435
PF14_0238	PF14_0238:: conserved Plasmodium protein, unknown function	-0.00429235	0.192208	0.128708	0.156708	-0.132292	0.216708	-0.246792	-0.162292	-0.148661			0.544239	0.104554
PF14_0343	PF14_0343:: conserved Plasmodium protein, unknown function	0.0660833	0.114833	0.124083	-0.242417	-0.0994167	-0.0671667	-0.114167	-0.246167	0.0580833	-0.0599167	0.466167	0.542326	0.105609
PF10_0168	PF10_0168::null	0.384227	0.613727	0.148727	-0.839773	-0.661273	0.0607273	-1.04027	-0.221273	0.0972273	0.172227	1.28573	0.541931	0.105828
PF13_0165	PF13_0165:: conserved Plasmodium protein, unknown function	0.128227	0.0747273	0.550727	-0.442773	-0.116773	0.632727	-0.556273	-0.168273	0.229727	-0.0982727	-0.233773	0.541818	0.105891
PFF0765c	PFF0765c:: conserved Plasmodium protein, unknown function	0.680045	0.325045	0.140045	-0.934955	-0.274955	0.794545	-0.668955	-0.498955	-0.637955	0.162045	0.914045	0.541344	0.106155
PFF0785w	PFF0785w:: Ndc80 homologue, putative	0.633	0.219	0.1595	-0.3755	-0.5835	1.0325	-0.1605	-0.251	-0.9325	-0.1055	0.3645	0.540235	0.106774
MAL13P1.327	MAL13P1.327:: mitochondrial ribosomal protein S17 precursor, putative	0.437909	0.0609091	0.255909	0.229909	-0.191091	0.655909	-0.477091	-0.845091	-0.138091	0.121909	-0.111091	0.539201	0.107355
MAL8P1.1	MAL8P1.1:: surface-associated interspersed gene 8.1, (SURFIN8.1)	0.619682	0.749682	0.0458485	-0.864652	-0.0871515	-1.23665	-0.725652	-0.737152	0.708348	0.629348	0.898348	0.539019	0.107457
PF07_0086	PF07_0086:: conserved Plasmodium membrane protein, unknown function	0.136614	0.035947	0.192947	-0.421886	0.336947	0.110947	-0.0617197	-0.0908864	-0.00928636	0.0435136	-0.273136	0.53826	0.107885
PF08_0111	PF08_0111:: RNA helicase, putative	0.380909	0.0949091	0.327909	-0.723091	0.412409	0.0764091	0.423909	0.554909	-0.714091	-0.300091	-0.534091	0.537419	0.108361
PF14_0297	PF14_0297:: apyrase, putative	0.792545	0.234545	0.109045	0.329045	-1.18545	-0.330955	-0.160955	-0.614455	-0.131455	0.133545	0.824545	0.5363	0.108999
MAL8P1.49	MAL8P1.49:: conserved Plasmodium membrane protein, unknown function	0.536152	0.0121515	0.582818	0.0131515	-0.0761818	-1.36118	-0.131515	0.594485	0.438152	0.202818	-0.810848	0.536036	0.109149
PF11_0340	PF11_0340:: conserved Plasmodium protein, unknown function	0.529818	0.711818	-0.324182	0.152818	-0.107182	0.107818	-0.255182	-0.340182	-0.475182	0.126818	-0.127182	0.534871	0.109817
PFB0220w	PFB0220w:: ubiE/COQ5 methyltransferase family, putative	0.459909	0.592909	0.119909	-0.879091	-0.620091	0.252909	-0.399091	-0.952091	-0.429091	0.774909	1.07891	0.534367	0.110107
MAL8P1.58	MAL8P1.58:: phosphatidylglycerophosphate synthase	0.622227	-0.0452727	0.387727	-0.222273	-0.666773	-0.866273	-0.136273	0.131727	0.646227	0.275227	-0.126273	0.534279	0.110158
MAL7P1.157	MAL7P1.157:: conserved Plasmodium protein, unknown function	0.548	0.3315	0.064	-0.022	-0.3045	1.1245	-0.4795	-0.1525	-0.7075	0.095	-0.497	0.533759	0.110458
MAL7P1.93	MAL7P1.93:: mitochondrial ribosomal protein S8 precursor, putative	0.706545	0.462545	0.216545	-0.982455	-1.45645	0.829545	-0.481455	-0.555455	-0.183455	-0.0194545	1.46355	0.533691	0.110497
MAL13P1.134	MAL13P1.134:: DEAD box helicase, putative	0.256727	0.517727	0.00422727	-0.0122727	0.526227	0.414227	-0.0892727	-0.100773	-0.630273	-0.375273	-0.511273	0.533356	0.110691
PF14_0747	PF14_0747:: surface -associated intersprsed gene 14.1 (SURFIN 14.1)	0.571056	0.626056	-0.162944		0.100556		-1.06394	-0.328944	-0.293944	0.0570556	0.495056	0.532559	0.111154
PF10_0328	PF10_0328:: bromodomain protein, putative	0.717045	-0.0209545	0.507545	-0.343955	-0.837455	-1.02245	-0.658955	0.129545	0.648045	0.257045	0.624545	0.532407	0.111242
PF11_0409	PF11_0409:: conserved Plasmodium protein, unknown function	0.545545	-0.0794545	0.514545	-0.766455	0.151545	-0.918455	0.0755455	0.213545	0.250545	0.361545	-0.348455	0.531878	0.11155
PFF0910c	PFF0910c:: conserved Plasmodium protein, unknown function	1.21909	0.144091	0.260091	-0.623909	-0.239909	0.311091	0.0640909	-1.96691	0.479091	0.512091	-0.158909	0.53104	0.11204
PF14_0735	PF14_0735:: probable protein, unknown function	0.755727	2.53073	-0.572273	-1.08527	-0.0302727	-0.713273	-0.995273	-1.15227	-0.0622727	1.08573	0.238727	0.530975	0.112078
PF13_0085	PF13_0085:: serine/threonine protein kinase	1.13782	-0.0141818	0.129818	0.00981818	-0.589182	-0.704182	-0.174182	0.324818	-0.651182	0.493818	0.0368182	0.530425	0.1124
MAL13P1.289	MAL13P1.289:: mitotic control protein dis3 homologue, putative	0.753091	-0.353409	0.551091	-0.445909	-0.246909	-0.289909	-0.0514091	0.254591	0.0215909	-0.271909	0.0790909	0.530185	0.112541
PF14_0266	PF14_0266:: conserved protein, unknown function	1.13695	-0.0645455	1.28795	0.0859545	-0.459045	1.11645	0.515455	0.122955	-1.05605	0.399955	-3.08605	0.529762	0.11279
PF11_0351	PF11_0351:: heat shock protein hsp70 homologue	0.0183182	0.593318	0.222818	-0.189182	-0.700182	0.128318	-0.408182	-0.495682	0.0198182	0.178318	0.632318	0.529443	0.112978
MAL13P1.158	MAL13P1.158:: conserved Plasmodium protein, unknown function	1.02964	0.534136	-0.179864	0.123636	-0.543864	0.198636	0.378136	0.522136	-0.999864	-0.110864	-0.951864	0.529012	0.113232
MAL7P1.32	MAL7P1.32:: nucleotide excision repair protein, putative	0.828636	-0.178364	0.550636	-0.407364	-0.265364	-0.262364	-0.157364	0.520636	-0.296364	0.650136	-0.982864	0.528904	0.113297
PF14_0112	PF14_0112:: Pfprex	0.276409	0.0549091	0.0744091	-0.0595909	-0.0860909	0.130909	-0.00209091	0.187909	0.185409	-0.396091	-0.366091	0.528343	0.113629
PF07_0040	PF07_0040:: lysophospholipase, putative	0.844182	0.346182	0.0401818	-0.510818	0.142182	-0.914818	-0.193818	0.0951818	0.336182	0.900182	-1.08482	0.527769	0.11397
PFE1045c	PFE1045c:: conserved Plasmodium protein, unknown function	0.592674	-0.100659	0.236341	-0.0228258	-0.0256591	0.0896742	0.119674	-0.0745758	-0.0959924	0.0566742	-0.775326	0.526834	0.114527
PFD0200c	PFD0200c:: transcription factor with AP2 domain(s), putative	0.528033	-0.1503	0.517033	-0.733967	-0.406967	-0.495967	0.206033		-0.0619667	0.302033	0.296033	0.526653	0.114635
PF14_0095	PF14_0095:: conserved Plasmodium protein, unknown function	0.158318	0.163818	0.112818	0.331318	-0.200682	0.229318	-0.310182	0.115818	-0.641182	-0.258182	0.298818	0.526523	0.114713
PF14_0324	PF14_0324:: Hsp70/Hsp90 organizing protein, putative	0.72	-0.3405	0.465	-0.079	-0.226	0.025	-0.1085	-0.366	-0.2955	0.0315	0.174	0.525872	0.115103
PF08_0046	PF08_0046:: conserved Plasmodium protein, unknown function	0.4365	0.097	0.1885	0.5245	-0.214	-0.543	-0.022	-0.0035	-0.424	-0.618	0.578	0.525018	0.115617
PF13_0050	PF13_0050:: HORMA domain protein, putative	0.120136	0.332136	0.0336364	-0.245364	-0.144864	0.490636	-0.394864	-0.157864	0.111136	-0.171864	0.0271364	0.523956	0.116259
PF14_0659	PF14_0659:: conserved Plasmodium protein, unknown function	0.627727	0.324727	-0.0502727	-0.585273	-0.328273	-0.327273	-0.328273	-0.410273	0.691727	0.449727	-0.0642727	0.52375	0.116384
MAL7P1.82	MAL7P1.82:: conserved Plasmodium membrane protein, unknown function	0.86585	0.46185	-0.38565	-0.42415	0.04035	-0.05465	-0.13915	-0.41515	-0.10565	0.15635		0.523644	0.116448
PF14_0120	PF14_0120:: conserved Plasmodium protein, unknown function	0.142	0.1095	0.031	-0.154	0.074	0.199	-0.1475	0.104	-0.371	-0.107	0.12	0.522338	0.117243
PFL2280w	PFL2280w:: cyclin g-associated kinase, putative	0.50685	0.00185	0.29635	-0.25465	0.52085	0.37785	-0.59115	0.04035	-0.09615		-0.80215	0.521578	0.117708
PF07_0039	PF07_0039:: conserved Plasmodium protein, unknown function	0.402091	0.640091	-0.0409091	-0.678909	-0.147909	-0.172909	-0.301909	-0.349909	-0.566909	1.02709	0.190091	0.520365	0.118453
PFE0800w	PFE0800w:: RAP protein, putative	0.255591	0.0685909	0.323091	0.292091	-0.381909	0.0965909	-0.403409	0.196091	-0.897909	0.0700909	0.381091	0.520195	0.118558
PF07_0058	PF07_0058:: conserved Plasmodium protein, unknown function	0.434773	-0.241227	0.474773	0.261273	-0.0987273	-0.315227	0.0557727	-0.110227	-0.228227	-0.236227	0.00327273	0.519786	0.11881
MAL8P1.86	MAL8P1.86:: Sel3 protein	0.4906	0.4346	0.0456	-0.6774	-0.5634	-0.0024	-0.1784	-0.2784	-0.4864	-0.0604	1.276	0.519766	0.118823
PF14_0032	PF14_0032:: conserved Plasmodium protein, unknown function	0.502273	0.420273	-0.169727	-0.220727	0.0752727	0.329273	-0.439727	-0.193727	-0.391727	0.307273	-0.218727	0.519741	0.118838
PF14_0252	PF14_0252:: conserved Plasmodium protein, unknown function	0.0874394	0.497439	0.0247727	-0.140561	-0.310227	0.438106	0.137773	-0.0522273	-0.236061	-0.463894	0.0174394	0.519229	0.119155
PF14_0680	PF14_0680:: conserved Plasmodium protein, unknown function	0.911409	0.150909	0.0139091	-0.225091	-0.444091	0.00590909	-0.304591	-0.368591	-0.705091	0.141409	0.823909	0.518865	0.11938
PF11_0085	PF11_0085::null	0.564333	-0.328667	0.550333	-0.0881667	-0.603167	-0.0736667	-0.0906667	-0.0756667	0.145333			0.516955	0.120572
PF14_0380	PF14_0380:: conserved Plasmodium protein, unknown function	0.274672	0.671172	0.208172	-0.241828	-0.127828	0.0131717	-0.136328	-0.519328	-0.931828	1.58078	-0.790828	0.516551	0.120825
PF14_0110	PF14_0110:: rhomboid protease ROM8	0.161409	0.0539091	0.121909	0.203909	-0.0305909	0.275909	0.0104091	0.144409	-0.301091	-0.313091	-0.327091	0.515839	0.121273
MAL8P1.145	MAL8P1.145:: mitogen-activated protein kinase organizer 1, putative	0.0810852	0.207085	0.687585	-0.490415	-0.583915	0.264085	-0.556915	-0.499915	-0.250915	0.188085	0.954148	0.515289	0.121619
PFL0505c	PFL0505c:: Qa-SNARE protein, putative	0.852182	0.0281818	0.222182	-0.631818	-0.456818	0.604182	-0.578818	-0.505818	-0.462818	0.273182	0.656182	0.514293	0.12225
PF14_0014	PF14_0014:: Plasmodium exported protein, unknown function	1.32764	-0.405364	1.01764	-1.03036	-1.07836	0.635636	-0.799364	-0.586364	-0.431364	0.280636	1.06964	0.513836	0.12254
PFL1975c	PFL1975c:: conserved Plasmodium protein, unknown function	0.552778	-0.0352222	0.332778	-0.282222	-0.395222	-0.744222	-0.175222	-0.0902222	0.836778			0.513614	0.122681
PF13_0182	PF13_0182:: ubiquitin-activating enzyme, putative	0.7641	-0.4209	0.6971	-0.0079	0.1731	-0.4864	-0.3574	-0.2589		0.2851	-0.3879	0.513215	0.122935
PF13_0119	PF13_0119:: Rab11a, GTPase	0.144559	0.267559	0.406559	-0.428441	-0.0484409	-1.13244	-0.189441	0.483559	0.235409	0.755559	-0.494441	0.51283	0.123181
MAL7P1.144	MAL7P1.144:: Serine/Threonine protein kinase, FIKK family	1.8105	-0.14	0.744	-1.955	-2.068	0.591	-0.0355	0.263	-0.507	-0.037	1.334	0.511968	0.123733
PFB0620w	PFB0620w:: conserved Plasmodium protein, unknown function	1.09352	-0.0374773	0.599523	0.446523	-0.0654773	0.889523	-0.293477	0.897523	-1.24023	-0.850477	-1.43948	0.511553	0.123999
PF13_0045	PF13_0045:: 40S ribosomal protein S27, putative	0.0339091	0.227909	0.447909	0.0989091	-0.256091	-0.237091	-0.282091	0.106909	-0.250091	0.784909	-0.675091	0.510594	0.124617
PFC0950c	PFC0950c:: peptidase, putative	0.687955	0.627955	0.764955	0.251955	0.349455	1.27545	0.351455	-4.38305	-0.435045	0.151955	0.356955	0.510418	0.124731
MAL13P1.351	MAL13P1.351:: conserved Plasmodium protein, unknown function	0.0690727	0.535273	0.179606	0.390023	0.311023	-0.534061	0.191473	0.257273	-0.126727	-0.412227	-0.860727	0.510026	0.124984
PFI1130c	PFI1130c:: DNA-directed RNA polymerase II, putative	0.603636	0.283636	0.0596364	-0.0533636	-0.395364	-1.20436	0.312636	0.378636	0.00763636	0.554636	-0.547364	0.509199	0.125521
PF08_0006	PF08_0006:: prohibitin, putative	0.483364	0.153364	0.386364	0.0153636	-1.20764	0.362364	-0.448636	-0.838636	-0.465636	0.488364	1.07136	0.50837	0.12606
PF14_0391	PF14_0391:: 60S ribosomal protein L1, putative	-0.0728182	0.511182	0.284182	-0.714818	0.0241818	-0.108818	-0.0878182	-0.328818	0.232182	0.470182	-0.208818	0.508327	0.126088
MAL7P1.66	MAL7P1.66:: mitochondrial ribosomal protein S5 precursor, putative	0.279722	0.170722	0.245722	0.962722	-0.659778	-0.580278	-0.348278	-0.384278	0.313722			0.507465	0.126652
PFL1315w	PFL1315w:: potassium channel, putative	0.22053	0.0308636	0.16153	-0.0706364	-0.269136	-0.043803	0.17353	-0.162136	0.306864	0.19053	-0.538136	0.506863	0.127047
PF14_0577	PF14_0577:: conserved Plasmodium protein, unknown function	0.410894	0.629561	-0.203773	-0.0511061	-0.113106	-0.275273	-0.501773	-0.315773	-0.267773	0.147227	0.540894	0.50628	0.12743
PFI1235w	PFI1235w:: methyltransferase, putative	0.226909	0.0974091	0.215909	-0.407091	0.0919091	-0.943091	-0.0570909	0.260909	0.311409	0.176909	0.0259091	0.504759	0.128437
PFL0435w	PFL0435w:: conserved Plasmodium protein, unknown function	0.468864	-0.170136	0.345364	0.235864	-0.201636	-0.318636	-0.441136	-0.0961364	-0.128636	0.0803636	0.225864	0.504621	0.128528
MAL8P1.107	MAL8P1.107:: conserved Plasmodium protein, unknown function	0.982182	-0.231818	1.46918	0.294182	-1.03982	-2.29382	0.287182	1.20518	-1.21482	0.533182	0.00918182	0.504427	0.128657
MAL13P1.218	MAL13P1.218:: UDP-N-acetylglucosamine pyrophosphorylase, putative	1.02539	-0.135611	0.129889	-0.435111	-0.207111	-0.780611	-0.0591111	0.105389	0.356889			0.504347	0.12871
MAL13P1.195	MAL13P1.195:: CPW-WPC family protein	0.974091	0.850591	-0.551409	-0.276409	-0.203909	-0.189409	-0.495909	-0.0549091	-0.257909	0.542091	-0.336909	0.504108	0.128869
PF14_0202	PF14_0202:: dynein-associated protein, putative	0.358783	-0.219217	0.746783	0.433783	-0.165217	-0.0172172	0.145783	-0.0292172	-0.220217	-0.531217	-0.502828	0.50307	0.129561
PFE0755c	PFE0755c:: rhomboid protease ROM9	-0.0969	0.2786	1.1396	0.9671	-0.9439	-0.5569	-0.0444	0.0651	-0.2074	-0.6009		0.502264	0.130102
PF11_0077	PF11_0077:: DEAD/DEAH box helicase, putative	0.258611	0.175611	0.0466111	-0.191889	-0.00738889	-0.116389	-0.597889	-0.123889	0.556611			0.501361	0.130709
PFI0220w	PFI0220w:: prefoldin subunit, putative	1.03837	-0.00963	0.21737	-0.17563	-0.63063	-0.06163	-0.16863	-1.17663	0.08067	0.88637		0.50039	0.131366
PFD0585c	PFD0585c:: conserved Plasmodium protein, unknown function	0.138148	0.256481	0.0231481	-0.235852	0.486148	-0.340852	-0.235519	-0.134852	0.0431481			0.499506	0.131966
PFI0425w	PFI0425w:: transporter, putative	0.517455	0.0364545	0.0174545	-0.331545	0.0144545	0.00595455	0.168455	-0.0230455	-0.471045	0.240455	-0.175045	0.498853	0.132411
PF11_0368	PF11_0368:: conserved Plasmodium protein, unknown function	1.47673	-0.0162727	0.0872273	-0.521773	-0.281773	-0.219773	-0.519273	1.20173	-0.229273	-0.264273	-0.713273	0.497871	0.133082
MAL13P1.184	MAL13P1.184:: endopeptidase, putative	0.65195	0.09495	0.16495	-0.47655	-0.64155	0.57545	-0.30805	-0.28955	-0.55255	0.78095		0.497521	0.133322
PF10_0237	PF10_0237:: conserved Plasmodium protein, unknown function	0.296545	-0.0939545	0.331045	-0.296455	-0.0254545	0.209545	-0.294455	-0.184455	0.259545	-0.378455	0.176545	0.496911	0.133742
PF13_0091	PF13_0091:: conserved Plasmodium protein, unknown function	0.243955	-0.128045	0.536455	-0.0655455	0.454455	0.122455	-0.449545	-0.128545	-0.200045	-0.187545	-0.198045	0.496835	0.133794
PF11_0503	PF11_0503:: Plasmodium exported protein (PHISTc), unknown function	-0.0596364	0.492364	1.15936	0.584364	-1.19564	-1.36964	0.348364	-0.653636	-0.637636	0.622364	0.709364	0.496303	0.134161
PFI1585c	PFI1585c:: mitochondrial ribosomal protein S6 precursor, putative	0.331182	0.232182	0.380182	-0.759818	-0.458818	0.365182	-0.790818	0.384182	-1.14982	0.212182	1.25418	0.491865	0.137257
PFE0130c	PFE0130c:: conserved Plasmodium protein, unknown function	0.399273	0.572773	-0.151227	-0.710727	0.134273	-0.429227	-0.375727	0.131273	0.404773	0.239773	-0.215227	0.491671	0.137394
PF11_0127	PF11_0127:: conserved Plasmodium protein, unknown function	0.36053	0.34253	-0.17497	-0.10397	0.0110303	-0.22322	-0.23447	-0.25872	0.0271136	-0.0588864	0.31303	0.490866	0.137962
MAL13P1.283	MAL13P1.283:: TCP-1/cpn60 chaperonin family, putative	0.142955	0.0839545	0.303955	0.177955	-0.563545	-0.686545	-0.0875455	-0.108545	0.214455	0.130455	0.392455	0.490606	0.138147
PF13_0188	PF13_0188:: conserved Plasmodium protein, unknown function	0.228591	0.415591	-0.174909	-0.299909	-0.0779091	0.0580909	-0.159409	-0.148409	0.0160909	0.0475909	0.0945909	0.490529	0.138202
PF14_0422	PF14_0422:: conserved Plasmodium protein, unknown function	0.652	-0.179	0.511	0.0495	-0.388	-0.956	0.103	0.4255	0.063	0.309	-0.59	0.489919	0.138635
PFE0110w	PFE0110w:: conserved Plasmodium membrane protein, unknown function	1.14795	-0.292045	0.511455	-0.282545	0.101455	-0.663545	-0.264045	0.516955	-0.482045	0.650455	-0.944045	0.489725	0.138773
PF14_0189	PF14_0189:: conserved Plasmodium protein, unknown function	0.720033	-0.251967	0.557033	0.0110333	0.0830333	-0.0809667	-0.180967	0.0370333		0.282033	-1.1763	0.489717	0.138778
PFE1610w	PFE1610w:: Plasmodium exported protein, unknown function	1.85	-0.587	1.585	0.671	-2.317	-1	-0.237	0.213	-2.031	0.374	1.479	0.489656	0.138821
PFB0370c	PFB0370c:: RNA binding protein, putative	0.435909	-0.0480909	0.255909	-0.0540909	-0.0680909	-0.00309091	0.00690909	0.492909	-0.368091	0.0969091	-0.747091	0.488834	0.139408
MAL8P1.200	MAL8P1.200:: Acetyltransferase, putative	0.493182	-0.305818	0.646182	-0.185818	-0.625818	0.142182	-0.242818	0.169182	-0.232818	0.0801818	0.0621818	0.488809	0.139426
PFE1220w	PFE1220w:: conserved Plasmodium protein, unknown function	0.249818	-0.0371818	0.414818	-0.267182	-0.371182	-0.302182	0.184818	0.0698182	0.325818	0.352818	-0.620182	0.488753	0.139466
PFL0660w	PFL0660w:: dynein light chain 1, putative	0.466455	1.29545	-0.256545	-1.02755	-0.314545	0.0784545	-0.570545	-0.582545	-0.428545	1.00245	0.337455	0.487906	0.140073
PFB0194w	PFB0194w:: conserved Plasmodium protein, unknown function	0.0514545	0.0294545	0.704455	-0.306545	-0.768545	0.0424545	-0.361545	0.0954545	0.0254545	0.154455	0.333455	0.48705	0.140688
PFL0740c	PFL0740c:: 10 kd chaperonin	0.599091	-0.154909	0.381091	-0.422909	-0.601909	0.349091	-0.229909	-0.136909	-0.447909	0.355091	0.310091	0.485301	0.141955
PFD0560w	PFD0560w:: conserved Plasmodium protein, unknown function	0.20117	0.25117	0.52017	-0.46633	-1.17933	1.00817	-0.34983	-0.75683		0.71167	0.05997	0.48426	0.142712
PFL1795c	PFL1795c:: conserved Plasmodium protein, unknown function	0.401108	0.0638583	0.167442	-0.844225	0.0521083	0.132608	-0.220892	-0.471225	0.456108	0.263108		0.482285	0.144161
PF08_0028	PF08_0028:: conserved Plasmodium membrane protein, unknown function	0.199	0.0255	0.3965	-0.0285	0.196	0.1715	0.3335	0.2555	-0.3805	-0.3335	-0.835	0.481615	0.144655
PF11_0428	PF11_0428:: conserved Plasmodium protein, unknown function	0.887727	0.0137273	0.112727	-0.804273	0.246727	0.394727	-0.557273	-0.101273	-0.619273	0.465727	-0.0392727	0.481577	0.144683
PF14_0232	PF14_0232:: conserved Plasmodium protein, unknown function	0.206756	0.740756	-0.115244	-0.188244	-0.283244	-0.412244	-0.250244	-0.439244		0.694756	0.0462	0.480137	0.145751
PFI0910w	PFI0910w:: DNA helicase, putative	0.405682	0.722182	-0.262818	0.0341818	0.0961818	0.0696818	-0.171318	-0.199318	-0.824818	0.228682	-0.0983182	0.479714	0.146066
PFD0760c	PFD0760c:: conserved Plasmodium protein, unknown function	0.283318	0.379818	-0.102682	-0.234682	-0.135682	0.0993182	0.192818	-0.393682	-0.290182	0.426318	-0.224682	0.478973	0.14662
PFD1120c	PFD1120c:: early transcribed membrane protein 4, ETRAMP4	1.65082	4.68382	-1.53918	-1.75718	-0.523182	-1.35718	-1.33818	-1.61618	1.37782	2.03282	-1.61418	0.478482	0.146987
PFD0245c	PFD0245c:: ATP-dependent RNA Helicase, putative	0.600364	-0.171636	0.150364	-0.0126364	0.0513636	-0.164136	-0.147636	0.234864	-0.0741364	-0.141136	-0.325636	0.47806	0.147304
PF11_0264	PF11_0264:: DNA-dependent RNA polymerase	0.185	0.058	0.269333	-0.585333	-0.664667	0.143667	-0.0393333	-0.106333	0.0316667	0.301333	0.406667	0.477032	0.148078
PF14_0646	PF14_0646:: conserved Plasmodium protein, unknown function	0.6858	1.5098	-0.6002	-0.3942	-0.0282	-0.5542	-0.4412	-0.9272		0.7298	0.0198	0.476711	0.14832
PFI0155c	PFI0155c:: PfRab7, GTPase	0.2467	0.1727	0.4887	0.2427	-0.6733	1.0217		-0.3113	-1.3203	-0.0353	0.1677	0.476365	0.148582
MAL13P1.213	MAL13P1.213:: transcription activator, putative	0.189273	0.0722727	0.159273	-0.0647273	-0.615727	-0.295727	-0.138727	0.0902727	0.0922727	0.583273	-0.0717273	0.47613	0.14876
PFD0895c	PFD0895c:: Bet3 transport protein, putative	0.886364	0.224364	0.165364	-1.27564	-0.335636	-1.22764	-0.513636	-0.0366364	0.838364	0.740364	0.534364	0.474625	0.149904
PF10_0173	PF10_0173:: conserved Plasmodium protein, unknown function	0.352364	-0.0331364	0.351864	0.160364	-0.329136	-0.0126364	0.409864	0.164864	0.189864	-0.325136	-0.929136	0.473401	0.15084
PFI0500w	PFI0500w:: conserved Plasmodium protein, unknown function	0.445136	-0.234364	0.730636	0.0301364	-0.850364	0.566636	0.00413636	-0.318364	-0.420864	0.0131364	0.0341364	0.47301	0.151141
MAL13P1.313	MAL13P1.313:: conserved Plasmodium protein, unknown function	0.751076	1.98008	-0.881258	-0.513091	-0.302091	-0.500091	-0.349258	-0.683591	0.0224091	0.154409	0.321409	0.47295	0.151187
PF14_0162	PF14_0162:: conserved Plasmodium protein, unknown function	0.463778	0.434778	0.0337778		-0.334222	-0.473222		1.22478	-0.330222	-0.0272222	-0.992222	0.472464	0.15156
PF14_0737	PF14_0737:: lysophospholipase, putative	0.286344	0.107344	0.571344	-0.752656	-0.355656	-0.244656	0.389344	1.09434		-1.09576		0.46964	0.15375
PFL1210w	PFL1210w:: isoleucyl-tRNA synthetase, putative	0.654848	-0.0376515	0.327015	-0.516152	-1.02565	0.839348	-0.425652	-0.0201515	-0.272652	0.373348	0.103348	0.469481	0.153875
PF14_0470	PF14_0470:: DNA replication related protein, putative	0.57	0.059	-0.089	-0.255	-0.246	-0.1165	-0.0365	-0.275	0.0995	0.157	0.1325	0.469011	0.154242
PF10_0293	PF10_0293:: transcription factor, putative	0.232727	0.0167273	0.00272727	0.0617273	-0.0922727	0.00872727	-0.0482727	0.123727	0.0687273	-0.184273	-0.190273	0.468633	0.154539
PFL0610w	PFL0610w:: conserved Plasmodium protein, unknown function	0.105818	0.326318	0.0908182	-0.368182	-0.247182	0.474818	0.125318	0.450818	-0.130182	-0.263182	-0.565182	0.467984	0.155048
PF07_0068	PF07_0068:: cysteine desulfurase, putative	0.472227	0.254227	0.0112273	-0.318773	-0.501773	0.187727	-0.770273	-0.253773	-0.213773	0.689727	0.443227	0.467726	0.155251
PFD0835c	PFD0835c:: LETM1-like protein, putative	0.475273	-0.273727	0.599273	0.166773	-0.474727	0.327773	-0.292227	0.212773	-0.495727	-0.185727	-0.0597273	0.466145	0.1565
PFC0230c	PFC0230c:: conserved Plasmodium protein, unknown function	0.211023	0.192689	0.0930227	-0.554644	0.142189	0.754523	-0.105644	0.226356	-0.312561	-0.448477	-0.198477	0.465651	0.156892
PF11_0146	PF11_0146:: conserved Plasmodium membrane protein, unknown function	0.103364	0.415364	-0.0546364	-0.169636	-0.00363636	0.157864	0.0493636	-0.297636	-0.429636	0.160864	0.0683636	0.46518	0.157266
MAL8P1.139	MAL8P1.139:: conserved Plasmodium membrane protein, unknown function	0.126769	0.145769	0.00176912	0.00499134	0.106325	0.192547	0.0808802	-0.11912	-0.0723579	-0.0287864	-0.438786	0.465066	0.157357
PF07_0069	PF07_0069:: conserved Plasmodium protein, unknown function	0.807727	-0.0147727	0.430227	-1.11227	-0.188273	-0.529273	-0.217273	1.55573	-0.390773	0.262227	-0.603273	0.464782	0.157583
PF14_0239	PF14_0239:: conserved Plasmodium protein, unknown function	0.235545	-0.0674545	0.587545	0.255545	-0.472455	0.661545	-0.0704545	-0.214455	-0.648455	-0.322455	0.0555455	0.463292	0.158776
PFI0965w	PFI0965w:: Pyridoxal 5'-phosphate dependent enzyme class III, putative	0.862845	-0.195155	0.087845	-0.397155	-0.342155	0.248845	0.076845	-0.132155	-0.195605	-0.014155		0.462682	0.159266
PF07_0105	PF07_0105:: exonuclease I, putative	0.3015	0.0945	0.0795	0.0285	-0.1295	0.7345	-0.347	-0.1735	-0.3565	-0.1965	-0.0355	0.461955	0.159853
PF13_0153	PF13_0153:: conserved Plasmodium protein, unknown function	0.481727	0.0472273	0.482227	-0.752773	-0.942273	0.954227	0.803727	-0.258273	-0.635273	-0.636273	0.455727	0.461741	0.160026
PFB0490c	PFB0490c:: conserved Plasmodium protein, unknown function	0.440595	-0.121405	0.287595	0.241595	-0.384405	-0.520405	-0.410405	0.0435955	0.0975955	0.262595	0.0630455	0.461147	0.160507
PFD0460c	PFD0460c:: conserved Plasmodium protein, unknown function	0.384182	-0.187818	0.466182	0.130682	-0.175818	-0.00931818	0.138182	0.391682	-0.223318	-0.515318	-0.399318	0.460943	0.160672
PFB0895c	PFB0895c:: replication factor C subunit 1, putative	0.135727	0.150227	0.0302273	-0.0962727	0.260727	0.409727	-0.125773	-0.0607727	-0.319773	-0.245273	-0.138773	0.460869	0.160732
MAL13P1.148	MAL13P1.148:: myosin	0.198614	0.162364	1.26795	-0.0851364	-1.71589	1.52511	0.279364	-0.45172	-1.03639	-0.621886	0.477614	0.460247	0.161237
MAL7P1.95	MAL7P1.95:: conserved Plasmodium protein, unknown function	0.0702222	0.0322222	0.208722	0.0637222	0.0132222	0.0927222	-0.167778	-0.493778	0.180722			0.459783	0.161616
PF11_0386	PF11_0386:: apicoplast ribosomal protein S14p/S29e precursor, putative	0.48087	0.44597	-0.17813	-0.28013	-0.13013	-0.0661303	-0.177797	-0.81813	0.0928697	0.47787	0.15287	0.459338	0.16198
PFA0185w	PFA0185w:: conserved Plasmodium protein, unknown function	0.428091	-0.0834091	0.274591	-0.870409	0.131091	0.252091	-0.0359091	0.0735909	-0.203909	0.176091	-0.141909	0.458525	0.162645
MAL7P1.111	MAL7P1.111:: conserved Plasmodium protein, unknown function	0.323636	-0.0263636	0.180636	0.305636	0.157636	0.203636	-0.446364	-0.112364	-0.403364	-0.334364	0.151636	0.457794	0.163246
PF14_0670	PF14_0670:: conserved Plasmodium protein, unknown function	0.905364	-0.143636	0.181364	-0.153636	-0.156636	-0.316636	-0.135636	0.249364	-0.0636364	0.515364	-0.881636	0.457452	0.163527
PFF0165c	PFF0165c:: conserved Plasmodium protein, unknown function	0.0846818	-0.0693182	0.823682	0.141682	-0.107818	0.596182	-0.253318	-0.151818	-0.278318	-0.679318	-0.106318	0.4561	0.164645
PF14_0697	PF14_0697:: dihydroorotase, putative	0.767773	1.09877	-0.477227	-0.426727	-0.677727	-0.975727	-0.196227	-0.0657273	0.620273	0.642773	-0.310227	0.45391	0.16647
PF10_0219	PF10_0219:: kelch protein, putative	0.265682	-0.0443182	0.204182	-0.0738182	0.130182	-0.545818	0.0596818	0.303182	0.0761818	-0.0718182	-0.303318	0.453212	0.167055
PFB0535w	PFB0535w:: GDP-fructose	0.506909	1.08691	-0.389091	-0.0690909	0.0829091	-0.618091	-0.433091	-0.862091	0.510909	0.371909	-0.188091	0.4532	0.167065
MAL13P1.180	MAL13P1.180:: conserved Plasmodium protein, unknown function	0.428505	-0.0184955	0.396505	-0.744495	-0.544495	0.357505	-0.667495	0.672955	-0.506495	0.317505	0.308505	0.452966	0.167262
PFE0485w	PFE0485w:: phosphatidylinositol 4-kinase, putative	0.50253	-0.152136	0.235364	0.138197	-0.167636	0.0385303	0.0618636	0.328197	-0.325636	-0.483136	-0.176136	0.452616	0.167557
PFE1265w	PFE1265w:: G-protein coupled receptor, putative	0.434091	0.203091	0.175591	-0.0294091	0.807091	0.443091	-0.102409	-0.0244091	0.278091	-1.16441	-1.02041	0.452353	0.167778
MAL13P1.226	MAL13P1.226:: conserved Plasmodium protein, unknown function	0.286636	0.341136	-0.102364	-0.303364	0.178136	0.520136	-0.305864	-0.294864	-0.184864	-0.132864	-0.00186364	0.452057	0.168028
PF07_0095	PF07_0095:: tRNAHis guanylyltransferase, putative	1.2486	0.1246	0.1456	-1.6004	-0.1234	-1.4184	-0.2174	0.8066	0.4596	0.5746		0.45196	0.16811
PFL0425c	PFL0425c:: conserved Plasmodium protein, unknown function	0.75659	0.14659	0.10909	-1.21291	0.10154	-0.32791	-0.65191	-0.31141	0.56124	0.82909		0.451895	0.168165
PFB0505c	PFB0505c:: 3-oxoacyl-(acyl carrier protein) synthase III, putative	0.240353	1.76335	-0.404647	-0.587647	0.631353	-0.82218	-0.506647		0.159353	0.270353	-0.743647	0.451851	0.168202
PF10_0153	PF10_0153:: heat shock protein 60	0.469409	-0.106091	0.531909	0.143409	-0.496091	0.0754091	-0.476091	0.192409	-1.07309	-0.0290909	0.767909	0.451146	0.168799
PFF1325c	PFF1325c:: c3h4-type ring finger protein, putative	0.424864	-0.0796364	0.135364	-0.316636	-0.352636	-0.0751364	-0.189136	-0.00913636	-0.00563636	0.0873636	0.380364	0.45038	0.169449
PF13_0277	PF13_0277:: conserved Plasmodium protein, unknown function	0.00841667	0.0569167	0.712833	0.255917	-0.179833	0.269417	-0.0493333	-0.181583	-0.970833	-0.0970833	0.175167	0.450244	0.169564
PFF1220w	PFF1220w:: conserved Plasmodium protein, unknown function	0.200367	0.167367	0.0883667	-0.684633	-0.127633	-0.243633	-0.385633	0.138333	0.267367	-0.0536333	0.633367	0.449622	0.170094
PFA0255c	PFA0255c:: conserved Plasmodium protein, unknown function	0.433682	0.192182	0.0626818	-0.326818	-0.465818	0.590182	0.258682	-0.443818	-0.891318	0.267682	0.322682	0.449573	0.170136
PFL0040c	PFL0040c:: Serine/Threonine protein kinase, FIKK family	0.667682	-0.173818	0.289682	-0.247318	0.150182	-0.833818	-0.0113182	0.433182	0.0511818	-0.336318	0.0106818	0.448603	0.170966
PF10_0084	PF10_0084:: tubulin beta chain, putative	0.126636	1.04264	-0.227864	-0.0538636	-0.00586364	0.363136	-0.408864	-0.214864	-0.644364	0.0766364	-0.0533636	0.448075	0.171419
MAL13P1.32	MAL13P1.32:: MORN repeat protein, putative	-0.145667	1.00933	0.123333	-0.275667	-0.331667	-0.594667	-0.597667	0.704333	0.108333			0.447498	0.171916
MAL8P1.134	MAL8P1.134:: ferlin like protein, putative	0.285394	0.770727	-0.126273	-0.105939	0.371061	0.407394	0.338394	0.0900606	-0.808939	-0.761939	-0.459939	0.447344	0.172048
PF14_0312	PF14_0312:: conserved Plasmodium membrane protein, unknown function	0.578227	-0.193773	0.299227	-0.268773	0.0387273	0.454727	-0.000272727	-0.0202727	-0.369773	0.0407273	-0.558773	0.447005	0.172341
PFE0815w	PFE0815w:: tRNA pseudouridine synthase, putative	0.0652455	-0.132255	1.08125	0.275745	-0.555255	-0.199255	-0.135255	0.342545	-0.602255	-0.440255	0.299745	0.445495	0.173649
PFF1435w	PFF1435w:: conserved Plasmodium protein, unknown function	0.6646	-0.3434	0.7396	-0.1514	-0.6604	-1.0424	-0.1124	0.4156	0.2426	0.2476		0.444836	0.174222
PFF0225w	PFF0225w:: DNA helicase, putative	0.253424	0.194091	0.110091	-0.738242	-0.539909	0.226091	-0.152576	-0.559576	0.264091	0.282424	0.660091	0.444528	0.174491
MAL13P1.346	MAL13P1.346:: DNA repair endonuclease, putative	0.180076	0.0160758	0.154409	-0.134591	-0.0145909	-0.00292424	-0.257924	-0.471258	0.214909	-0.103091	0.418909	0.444115	0.174852
PFE0845c	PFE0845c:: 60S ribosomal protein L8, putative	-0.216		1.198	0.454	0.146	-0.075	-0.135	0.185	-0.37	-0.491	-0.696	0.443798	0.175129
PF10_0310	PF10_0310:: conserved Plasmodium protein, unknown function	0.228591	-0.125909	0.446091	0.104091	-0.380909	0.271091	-0.275409	-0.153909	-0.339909	-0.121909	0.348091	0.443438	0.175444
PFC0221c	PFC0221c:: conserved Plasmodium protein, unknown function	0.609182	-0.0648182	0.407182	0.182182	-0.905818	0.699182	-0.506818	-0.906818	-0.380818	0.287182	0.580182	0.442091	0.176629
MAL13P1.165	MAL13P1.165:: GPI transamidase subunit PIG-U, putative	0.226136	0.373636	0.233636	0.442136	0.511636	0.481136	0.310136	0.524136	-0.975864	-0.836864	-1.28986	0.441156	0.177455
PFL1135c	PFL1135c:: conserved Plasmodium protein, unknown function	0.189348	-0.0246515	0.267348	-0.207985	-0.0891515	0.220348	0.317682	0.0188485	0.101348	-0.147985	-0.645152	0.439797	0.178662
PFC0070c	PFC0070c:: Plasmodium exported protein, unknown function	0.467091	-0.0359091	1.14409	-0.793909	-2.04491	0.767091	0.224091	9.09e-05	-0.906909	-0.142909	1.32209	0.439422	0.178996
PF13_0024	PF13_0024:: conserved Plasmodium protein, unknown function	0.309591	-0.00774242	0.0915909	0.176591	0.0887576	0.279591	-0.125742	-0.291242	-0.462242	-0.122409	0.0632576	0.439277	0.179126
PF14_0450	PF14_0450:: conserved Plasmodium protein, unknown function	0.473909	-0.257091	0.432909	0.330409	0.0679091	-0.144091	-0.428591	-0.0530909	-0.00759091	0.0659091	-0.480591	0.438603	0.179729
MAL8P1.55	MAL8P1.55:: conserved Plasmodium protein, unknown function	0.480043	0.262043	-0.107957	0.279043		-0.543957	0.144043	0.391043	-0.545957	-0.358346		0.438457	0.179859
PF07_0074	PF07_0074:: conserved Plasmodium protein, unknown function	0.497712	-0.114955	0.258045	0.242712	0.0107121	-0.00228788	-0.296788	0.273712	-0.218288	-0.817288	0.166712	0.438289	0.18001
PFC0340w	PFC0340w:: DNA polymerase epsilon subunit B, putative	0.246045	0.284045	-0.0444545	-0.0679545	0.238045	0.340045	-0.588955	-0.466955	-0.128955	0.167045	0.0220455	0.437615	0.180615
PF11_0507	PF11_0507::null	1.28289	-0.305558	0.988553	-0.905336	-1.56778	1.84977	-0.584114	-0.395114	-1.47678	-0.0812251	1.1947	0.437452	0.180762
PFC0325c	PFC0325c:: conserved Plasmodium protein, unknown function	0.132364	0.49303	-0.0029697	-0.387303	-0.231636	0.242364	-0.329636	-0.16297	-0.551303	0.135697	0.662364	0.435773	0.182278
PFD0415c	PFD0415c:: conserved Plasmodium protein, unknown function	0.218045	0.443545	-0.0159545	-0.304955	-0.0394545	-0.00895454	-0.801455	-0.345455	0.774545	0.108545	-0.0284545	0.435404	0.182613
PF13_0043	PF13_0043:: CCAAT-binding transcription factor, putative	-0.1351	0.8299	0.2429	0.2189	-1.2491	0.4259	-0.2441	-0.1171	-0.0581	0.0859		0.435204	0.182795
PF14_0538	PF14_0538:: conserved Plasmodium protein, unknown function	0.268682	0.471682	-0.166068	-0.145818	0.302432	0.302182	-0.0683182	0.000181818	-0.147818	-0.514818	-0.302318	0.435042	0.182942
PF14_0681	PF14_0681:: diacylglycerol kinase, putative	0.207909	0.281409	0.00340909	-0.0860909	0.280909	0.716409	-0.276591	-0.176091	-0.388591	-0.264091	-0.298591	0.434728	0.183227
PFI1730w	PFI1730w:: cytoadherence linked asexual protein 9(CLAG9)	0.204773	0.102773	0.397273	0.339273	-0.336227	0.743273	0.290773	0.331273	-0.487227	-0.967727	-0.618227	0.434526	0.183412
PFD0495c	PFD0495c:: conserved Plasmodium protein, unknown function	0.318545	0.111545	0.754045	0.284045	-2.15445	0.322545	0.307045	-0.197955	-0.557455	-0.110455	0.922545	0.433984	0.183906
PFA0675w	PFA0675w:: RESA-like protein with DnaJ domain, putative	0.0752879	0.180288	0.426288	0.561288	-0.652212	0.269955	-0.299379	0.132621	-0.597712	-0.692712	0.596288	0.432861	0.184935
PF14_0294	PF14_0294:: mitogen-activated protein kinase 1	0.675545	1.02005	-0.285955	-0.816955	-0.314455	0.0780455	-1.20795	-0.904955	1.20705	0.630545	-0.0809545	0.432728	0.185057
PF13_0236	PF13_0236:: tRNA guanosine-2'-O-methyltransferase, putative	0.585	-0.236	0.3115	-0.448	-0.16	-0.4575	0.014	0.2525	0.21	0.1465	-0.218	0.432212	0.185531
MAL8P1.30	MAL8P1.30:: conserved Plasmodium membrane protein, unknown function	0.084175	0.162175	0.014675	-0.098325	0.390675	0.015175	0.006675	-0.180825	-0.271325	-0.123075		0.432182	0.185559
PF14_0386	PF14_0386:: Adaptor complexes medium subunit family	0.166682	-0.0493182	0.965182	-0.0263182	-0.541318	0.595682	0.224182	-0.139818	-1.43232	0.198182	0.0391818	0.430953	0.186694
PF11_0149	PF11_0149:: rhomboid protease ROM1, putative	0.403818	0.507818	-0.103182	0.0998182	-0.284182	-1.04518	0.163818	-0.683182	0.278818	0.558818	0.102818	0.430445	0.187164
PFL2230c	PFL2230c:: conserved Plasmodium protein, unknown function	0.712136	-0.174864	0.713136	-0.668864	0.133636	-1.45886	0.119636	0.801636	0.152636	0.719136	-1.04936	0.430416	0.187191
PFD0815c	PFD0815c:: conserved Plasmodium protein, unknown function	0.0361818	-0.0575682	0.361182	-0.221568	0.0789318	-0.00706818	-0.0270682	0.0891818	0.132682	-0.187318	-0.197568	0.430384	0.187221
PF08_0075	PF08_0075:: 60S ribosomal protein L13-2, putative	-0.00663636	0.137364	0.263364	-0.178636	0.0843636	-0.451636	-0.364636	0.319364	0.302364	0.0333636	-0.138636	0.429516	0.188028
PFI0725c	PFI0725c:: GINS complex subunit Psf3, putative	0.460727	0.321727	-0.0792727	-0.981273	-0.0232727	-0.107273	-0.351273	-0.215273	0.0107273	0.434727	0.529727	0.428952	0.188554
PFF0455w	PFF0455w:: citrate synthase-like protein, putative	0.429909	-0.226091	0.358909	-0.485091	-0.162091	-0.178091	-0.104091	0.0589091	0.101909	0.337909	-0.132091	0.428413	0.189057
PFA0280w	PFA0280w:: asparagine-rich antigen Pfa35-2	0.290891	0.439491	-0.254509	-0.0199091	-0.140809	0.239091	-0.255309	-0.0485091	-0.0420591	-0.0558091	-0.152559	0.42831	0.189153
PF10_0098	PF10_0098:: conserved Plasmodium protein, unknown function	0.985091	0.453091	-0.240909	-0.920909	0.270091	-0.443909	-0.339909	0.501091	0.605091	0.295091	-1.16391	0.428144	0.189309
PFL0160w	PFL0160w:: signal recognition particle SRP14, putative	0.252364	0.108364	0.0873636	-0.381636	0.130364	-0.135636	-0.169636	0.271364	0.456364	0.142364	-0.761636	0.427656	0.189766
PFD0355c	PFD0355c:: Peptidyl-tRNA hydrolase PTH2, putative	0.471182	-0.149818	0.466182	-0.410818	-0.648818	-0.632818	-0.332818	-0.108818	0.504182	0.332182	0.510182	0.427631	0.18979
PF11_0473	PF11_0473:: conserved Plasmodium protein, unknown function	0.783636	-0.283364	0.342636	-0.684364	-0.285364	-0.101364	-0.00436364	-0.00436364	-0.417364	0.118636	0.535636	0.42742	0.189988
PF11_0316	PF11_0316:: conserved Plasmodium protein, unknown function	0.4671	-0.3919	0.5486	-0.2339	-0.0049	0.2046	-0.0389	-0.3119	-0.2034	-0.0354		0.42714	0.190252
PFL0575w	PFL0575w:: conserved Plasmodium protein, unknown function	0.0411364	0.00680303	0.289553	-0.052197	0.00230303	-0.029447	0.315303	0.108303	-0.231447	-0.067447	-0.382864	0.426008	0.191318
PF11_0120	PF11_0120:: conserved Plasmodium protein, unknown function	0.716364	0.869364	-0.535636	-0.408636	0.105364	0.377364	0.0803636	-0.552636	-0.0586364	0.0543636	-0.647636	0.424639	0.192617
MAL13P1.284	MAL13P1.284:: pyrroline carboxylate reductase	0.232818	0.204818	0.437818	-0.0851818	-1.58818	0.479818	-0.461182	-0.734182	0.199818	0.223818	1.08982	0.424133	0.193098
PF07_0078	PF07_0078:: transmembrane protein, putative	0.482182	-0.00931818	0.371182	-0.434318	-0.678318	-0.329318	-0.660818	-0.534318	0.317682	0.269682	1.20568	0.423094	0.194091
PFC0320w	PFC0320w:: conserved Plasmodium protein, unknown function	0.0788636	1.10636	-0.325636	-0.233136	0.199364	0.0818636	-0.214136	-0.400636	-0.173136	-0.126636	0.00686364	0.423049	0.194134
PFL2370c	PFL2370c:: conserved Plasmodium protein, unknown function	0.318545	0.289545	-0.117455	-0.265455	-0.434455	0.177545	-0.260455	-0.278455	0.00754546	0.375545	0.187545	0.422538	0.194623
MAL13P1.139	MAL13P1.139:: Tetratricopeptide repeat family protein, putative	-0.175855	0.259145	0.484545	-0.0158545	0.174145	-0.515855	0.0331455	0.0481455	0.323145	-0.300855	-0.313855	0.421931	0.195207
PFC0550w	PFC0550w:: SEL-1 like protein	0.401091	0.0760909	0.300091	-0.104909	-1.24441	0.246091	-0.432409	-0.642409	0.231591	0.169591	0.999591	0.421507	0.195615
PF11_0468	PF11_0468:: bin3, bicoid-interacting 3, putative	0.09155	0.32905	0.01405	-0.39795	0.02905	0.22055	-0.08495	0.16805	0.20605	0.06025	-0.6357	0.420741	0.196354
MAL7P1.10	MAL7P1.10:: centrin, putative	-0.0949091	0.356091	0.452091	-0.680909	-0.784909	-0.118909	0.0910909	-0.0299091	0.541091	0.509091	-0.239909	0.420514	0.196573
PF14_0194	PF14_0194:: spliceosome-associated protein, putative	0.0340909	0.989091	0.144591	0.0100909	-0.770909	-1.61641	0.214091	-0.124409	0.773091	0.483091	-0.136409	0.420325	0.196756
MAL7P1.171	MAL7P1.171:: Plasmodium exported protein, unknown function	0.442364	0.0288636	0.977864	-0.421886	-2.29789	1.34686	-0.0153864	-0.0343864	-0.691886	-0.318136	0.983614	0.419947	0.197122
PF14_0394	PF14_0394:: conserved Plasmodium protein, unknown function	0.158091	0.202591	-0.0469091	-0.302909	0.248091	0.237591	-0.0299091	-0.0854091	-0.155409	0.0500909	-0.275909	0.419301	0.19775
PF14_0064	PF14_0064:: phosphatase, putative		1.02113	-0.0238722	-0.935872	-0.791872	0.123128	-0.499872	-0.935872	0.597128	0.732128	0.71385	0.419039	0.198005
PFL0485w	PFL0485w:: conserved Plasmodium protein, unknown function	0.331818	-0.0331818	0.222818	-0.805182	-0.168182	0.479818	-0.113182	0.348818	-0.0791818	-0.0141818	-0.170182	0.416864	0.200133
PF14_0384	PF14_0384:: allantoicase, putative	0.118682	0.0306818	0.425182	-0.200318	-0.749318	0.665682	0.0966818	-0.374818	-0.196818	-0.0728182	0.257182	0.416705	0.200288
PF13_0013	PF13_0013:: PBS lyase HEAT-like protein, putative	0.452818	0.132818	-0.0231818	-0.195682	0.0393182	-0.680182	-0.405682	0.193318	0.407318	0.321818	-0.242682	0.416228	0.200758
PFI0350c	PFI0350c:: conserved Plasmodium protein, unknown function	0.715	-0.372	0.499	-0.594	0.194	-0.069	-0.311	0.55	-0.198		-0.414	0.416115	0.200869
PF13_0256	PF13_0256:: conserved Plasmodium protein, unknown function	0.0344886	0.149489	0.231489	-0.676511	-0.326511	-0.189511	-0.187511	0.214114	0.317489	0.378489	0.0544886	0.414999	0.201972
PF07_0007	PF07_0007:: conserved Plasmodium protein, unknown function	0.306455	0.0144545	0.947455	0.476455	-1.66055	0.661455	0.548455	0.120455	-1.55955	0.0364545	0.108455	0.414752	0.202217
PFL1560c	PFL1560c:: conserved protein, unknown function	0.646818	-0.221182	0.243818	-0.522182	-0.104182	-0.308182	-0.346182	0.390818	0.202818	-0.0851818	0.102818	0.41462	0.202348
PF11_0369	PF11_0369:: conserved Plasmodium protein, unknown function	0.263182	-0.147818	0.625182	-0.152818	-0.145818	-0.181818	-0.0538182	0.595182	0.0321818	0.127182	-0.960818	0.414527	0.20244
MAL13P1.47	MAL13P1.47:: mitochondrial ATP synthase delta subunit, putative	0.754	0.727	-0.603	-0.077	-0.375	-0.451	-0.125	0.051	-0.131		0.23	0.414104	0.20286
PF14_0525	PF14_0525::null	0.307455	-0.294545	0.783455	-0.607545	-0.637545	0.0434545	-0.0525455	-0.00654546	0.208455	0.267455	-0.0115455	0.413985	0.202979
PF11_0413	PF11_0413:: conserved Plasmodium protein, unknown function	0.295455	0.0114545	0.367455	0.123455	-0.551545	0.754455	0.194455	0.0264545	-1.14655	0.0264545	-0.101545	0.413039	0.203921
PFD0180c	PFD0180c:: CGI-201 protein, short form	0.0591364	0.0226364	0.206636	-0.231364	0.212636	0.117636	-0.387864	0.0686364	0.0981364	-0.265364	0.0991364	0.412913	0.204047
PFL1535w	PFL1535w:: conserved Plasmodium protein, unknown function	0.759389	-0.309611	0.378889	-0.284611	-0.710611	-0.225111	-0.433111	0.508389		0.316389		0.412646	0.204314
PF08_0135	PF08_0135:: conserved Plasmodium protein, unknown function	0.969727	-0.122273	0.128227	-0.190773	-0.148273	-0.345273	0.0487273	0.785727	-0.629273	0.318727	-0.815273	0.412226	0.204734
MAL13P1.273	MAL13P1.273::null	0.0967778	0.479778		0.384778	0.505778	0.546778		0.147778	-0.682222	-0.475222	-1.00422	0.411721	0.20524
PFL0980w	PFL0980w:: conserved Plasmodium protein, unknown function	0.497773	-0.250727	0.510273	-0.818727	0.299273	0.322773	-0.0402273	0.313273	-0.110227	-0.339227	-0.384227	0.41121	0.205754
PF07_0043	PF07_0043:: 60S ribosomal protein L34-A, putative	-0.0227273	0.463273	0.318273	-0.525727	-0.628727	-0.650727	-0.713727	0.396273	0.684273	0.568273	0.111273	0.410958	0.206008
PFE1210c	PFE1210c:: conserved Plasmodium protein, unknown function	0.263364	-0.0526364	0.168364	0.0733636	0.128364	0.351864	-0.485636	-0.0526364	-0.0221364	-0.330136	-0.0421364	0.410435	0.206535
PFL1595w	PFL1595w:: conserved protein, unknown function	0.365273	-0.248727	0.611273	0.113273	-0.394727	0.0132727	0.137273	0.469273	-0.276727	-0.0537273	-0.735727	0.409947	0.207028
PFL1255c	PFL1255c:: conserved Plasmodium protein, unknown function	0.344636	0.432136	-0.0173636	-0.961864	-0.456364	0.790636	-0.629364	-0.207864	-0.0553636	0.0686364	0.692136	0.409854	0.207122
PFA0130c	PFA0130c:: Serine/Threonine protein kinase, FIKK family, putative	0.574682	-0.286818	1.05718	-0.313318	-1.49732	0.949682	-0.124818	-0.0343182	-1.03332	-0.135318	0.843682	0.407845	0.209164
MAL7P1.120	MAL7P1.120:: ubiquitin C-terminal hydrolase, putative	0.612545	-0.0214545	0.100045	-0.0299545	-0.156955	-0.840455	-0.380955	0.0935455	0.495545	0.437045	-0.308955	0.407703	0.209309
PF14_0413	PF14_0413:: CAF1 family ribonuclease, putative	0.5125	-0.187	0.5145	-0.534	-0.514	0.771	-0.259	-0.3655	-0.662	0.1525	0.571	0.407502	0.209514
PF07_0021	PF07_0021:: conserved Plasmodium protein, unknown function	0.25165	0.78815	-0.00285	0.15765	-1.85885	0.18065	0.63615	-0.01885	0.21315		-0.34685	0.407041	0.209985
PFL0290w	PFL0290w:: conserved Plasmodium protein, unknown function	0.107886	-0.0571136	0.459136	0.118886	0.0751364	0.381136	-0.142364	0.228136	-0.322614	-0.483864	-0.364364	0.406886	0.210145
PFF0610c	PFF0610c:: PP-loop family protein, putative	0.639909	-0.356591	0.524409	-0.401091	0.0629091	-0.379091	-0.00209091	0.709909	-0.288091	-0.273091	-0.237091	0.405739	0.211322
PF14_0154	PF14_0154:: conserved Plasmodium protein, unknown function	0.155556	-0.190444	0.506556	0.0395556	0.132556	-0.0934444	0.140556	-0.231444	-0.459444			0.404441	0.212662
PF14_0301	PF14_0301:: conserved protein, unknown function	0.158565	0.464565	0.0625648	-0.451435	-0.612435	-0.427435	-0.0974352	-0.465435	0.301565	-0.0454352	1.11235	0.403926	0.213195
PFL1685w	PFL1685w:: conserved Plasmodium protein, unknown function	0.114727	1.13473	-0.324273	-0.377273	-0.128273	0.261727	-0.191273	-0.640273	-0.142273	0.0837273	0.208727	0.403716	0.213413
MAL13P1.67	MAL13P1.67:: methionyl-tRNA formyltransferase, putative	0.142944	0.0824444	0.191944	-0.315056	0.242944	0.277944	0.153944	-0.906056	0.128944			0.403634	0.213498
PF14_0472	PF14_0472:: conserved Plasmodium protein, unknown function	0.390273	-0.0772273	0.483773	0.349273	-0.693727	-0.255727	-0.619227	0.0852727	0.328773	-0.854227	0.862773	0.403296	0.213849
MAL7P1.151	MAL7P1.151:: modification methylase-like protein, putative	0.176045	-0.0669545	0.339045	-0.456955	0.156545	0.00304545	0.304545	-0.115955	0.194545	0.0190455	-0.552955	0.401954	0.215248
PFD1140w	PFD1140w:: Plasmodium exported protein (PHISTc), unknown function	0.842742	-0.234374	0.621626	-0.807374	-1.05137	1.62463	-0.0713742	-0.230374	-0.645374	-0.329374	0.280626	0.401834	0.215374
PFL0125c	PFL0125c:: conserved Plasmodium protein, unknown function	0.191364	-0.158636	0.737364	0.233864	0.0983636	-0.370636	-0.0871364	0.582364	-0.0576364	-0.338636	-0.830636	0.401289	0.215944
PFL0540w	PFL0540w:: GPI mannosyltransferase I	0.456818	1.30182	-0.344182	-0.818182	-0.589182	-0.723182	-0.478182	0.418818	0.978818	0.835818	-1.03918	0.400519	0.216753
PFI1440w	PFI1440w:: conserved Plasmodium protein, unknown function	0.00927273	0.180773	0.640273	-0.317227	-0.218727	1.11527	-0.302227	-0.336727	-0.841227	-0.470227	0.540773	0.400168	0.217122
PF11_0037	PF11_0037:: Plasmodium exported protein (PHISTb), unknown function	0.790227	1.70373	-0.597273	-0.915273	0.228227	-0.703773	-1.07727	-1.03527	1.39373	1.12773	-0.914773	0.399846	0.217461
PFL2490c	PFL2490c:: conserved Plasmodium protein, unknown function	0.476955	-0.259045	0.444955	-0.332045	-0.216545	-0.660545	-0.210045	0.399455	-0.0340455	0.128455	0.262455	0.399708	0.217607
PF10_0222	PF10_0222:: PfMNL-3 CISD1-like iron-sulfur protein, putative	0.0897	-0.0303	0.2237	0.1657	0.0757	-0.0603	-0.1643	0.1267	0.0167	-0.4433		0.399663	0.217655
PF14_0758	PF14_0758:: Plasmodium exported protein (hyp17), unknown function	0.137955	0.196955	1.61495	-0.347545	-3.21255	1.27895	0.545455	0.0154545	-1.04605	-0.0385455	0.854955	0.399584	0.217738
PF07_0110	PF07_0110:: protein phosphatase, putative	0.149409	0.0209091	0.346409	-0.285591	-0.548591	0.302409	-0.203591	0.0224091	-0.547591	0.0344091	0.709409	0.39958	0.217742
PF07_0090	PF07_0090:: conserved Plasmodium protein, unknown function	0.297545	0.0675455	0.188545	-0.137455	0.0785455	-0.0654545	-0.0264545	0.738545	-0.298455	0.254545	-1.09745	0.399344	0.217991
PFL0415w	PFL0415w:: mitochondrial ACP precursor	0.4035	0.6875	-0.0675	-0.6915	-1.0285	0.1645	-0.2805	-0.9755	-0.1625	0.8305	1.12	0.398517	0.218867
PF11_0038	PF11_0038:: Plasmodium exported protein, unknown function	0.854455	2.37245	-0.960545	-0.0365455	-0.601545	-1.21855	-0.689545	-1.49755	0.172455	1.48045	0.124455	0.398466	0.21892
MAL13P1.193	MAL13P1.193:: conserved Plasmodium protein, unknown function	0.151227	-0.0727727	0.220227	-0.301273	0.143727	0.0907273	-0.183273	0.0787273	0.138227	0.0282273	-0.293773	0.398121	0.219286
PF14_0385	PF14_0385:: conserved Plasmodium protein, unknown function	-0.103786	0.722214	0.132214	0.0342136	0.0483636	-0.0752864	-0.789786	0.523714	-0.414286	0.372214	-0.449786	0.397973	0.219444
PFF0335c	PFF0335c:: probable protein, unknown function	0.782536	-0.326464	0.440536	0.548536	-0.456464	-0.220464	-0.813464	-0.0574636	-0.439464	0.432636	0.109536	0.397786	0.219642
PFI1400c	PFI1400c:: conserved Plasmodium protein, unknown function	0.527727	-0.258273	0.419727	-0.825273	0.291727	0.105727	-0.179273	0.348727	-0.243273	-0.104273	-0.0832727	0.397726	0.219707
MAL13P1.256	MAL13P1.256:: phosphatidylinositol transfer protein, putative	-0.0548788	0.104455	0.378788	0.162788	0.140121	0.356455	-0.0962121	-0.406545	-0.278545	-0.355879	0.0494545	0.396709	0.22079
PFE0875c	PFE0875c:: conserved Plasmodium protein, unknown function	0.675741	0.00574074	0.319741	1.03874	-1.02193	-1.37726	-0.330259	0.566741	0.122741			0.396552	0.220958
PF14_0644	PF14_0644:: conserved Plasmodium protein, unknown function	0.723735	1.28048	-0.576015	0.0544848	-0.0304318	-0.857765	-0.618765	-0.631265	0.990985	0.598568	-0.934015	0.394889	0.222742
PF14_0440	PF14_0440:: conserved Plasmodium membrane protein, unknown function	0.127955	0.110455	0.302955	0.576455	-0.303045	0.242955	-0.241045	-0.516545	-0.780045	-0.221045	0.700955	0.393732	0.223989
PF11_0511	PF11_0511:: Plasmodium exported protein, unknown function	1.65482	-0.293182	0.617818	-1.28618	-1.72218	1.81282	-0.0231818	-0.685182	-1.55418	0.0308182	1.44782	0.3935	0.22424
PFE1330c	PFE1330c:: conserved Plasmodium protein, unknown function	0.214573	0.480573	0.152573	0.659573	-0.693927	-0.474927	-1.12343	-0.979427	0.197073	0.556073	1.01127	0.392939	0.224848
MAL13P1.117	MAL13P1.117::DHHC-type zinc finger protein, putative	0.783	-0.333	0.325	-0.5	-0.273	-0.575	0.028	0.241	0.23	0.292	-0.218	0.39284	0.224955
PFD0525w	PFD0525w:: conserved Plasmodium protein, unknown function	0.073	-0.083	0.681	-0.795	0.006	-0.124	0.206	-0.272	-0.298	0.422	0.184	0.392671	0.225138
PFC0520w	PFC0520w:: 26S proteasome regulatory subunit S14, putative	0.342636	0.182636	-0.0683636	-0.0263636	-0.509364	-0.511364	0.0146364	-0.182364	0.326636	0.120636	0.310636	0.39232	0.225519
PF14_0463	PF14_0463:: chloroquine resistance marker protein	0.221724	0.156391	-0.0412758	-0.132109	0.161891	0.518424	-0.202609	-0.119776	-0.193776	-0.218776	-0.150109	0.392113	0.225745
PF11_0240	PF11_0240:: dynein heavy chain, putative	0.0140076	0.0542576	0.444008	-0.185992	0.367341	0.539508	-0.408492	-0.142659	-0.0109924	-0.530992	-0.139992	0.391729	0.226163
PF14_0333	PF14_0333:: conserved Plasmodium protein, unknown function	0.0208182	0.0973182	0.227318	0.0558182	-0.534682	0.443818	-0.104682	-0.143682	0.171318	-0.303682	0.0703182	0.391718	0.226176
MAL13P1.138	MAL13P1.138:: conserved Plasmodium protein, unknown function	-0.202909	0.695591	0.154091	-0.0984091	0.101091	0.129091	-0.551909	-0.366909	-0.330909	0.301091	0.170091	0.391219	0.22672
PF10_0307	PF10_0307:: conserved Plasmodium protein, unknown function	0.875045	-0.340455	0.876045	-0.639455	-1.47145	1.23055	-0.0654545	0.0475455	-1.22945	-0.251455	0.968545	0.390619	0.227376
PF14_0381	PF14_0381:: delta-aminolevulinic acid dehydratase	0.4343	0.1648	-0.0562	0.0953	-0.4887	0.6328	-0.3062	-0.4157	-0.3177		0.2573	0.390537	0.227466
PF10_0132	PF10_0132:: phosphoinositide specific phospholipase C, putative	0.793076	-0.326258	0.304076	-0.806591	0.392242	0.00274242	-0.108924	0.0297424	0.00207576	-0.294924	0.0127424	0.390197	0.227837
PFL1750c	PFL1750c:: conserved Plasmodium protein, unknown function	-0.0663333	1.05867	-0.209667	0.24	0.17	-0.0616667	-0.0613333	-0.398667	-0.350333	-0.199333	-0.121333	0.390186	0.22785
PF11_0402	PF11_0402:: conserved Plasmodium protein, unknown function	0.214576	0.536909	-0.151758	-0.158758	0.121242	0.728909	-0.281424	-0.335424	-0.360758	-0.0657576	-0.247758	0.389409	0.228704
PF11_0321	PF11_0321:: serpentine receptor, putative	0.687773	-0.278727	1.37777	-0.289727	-2.11673	1.38577	-0.100727	-0.0767273	-1.91123	0.0577727	1.26477	0.388894	0.22927
PFL1840w	PFL1840w:: conserved Plasmodium membrane protein, unknown function	-0.157364	0.0126364	0.903636	0.0376364	-0.744364	-0.411364	0.0876364	-0.141364	0.129636	0.148636	0.134636	0.388885	0.22928
PF08_0010	PF08_0010:: conserved Plasmodium protein, unknown function	0.477727	-0.388773	0.728227	-0.251773	-0.723273	-0.0952727	0.135227	0.528727	-0.360273	-0.195273	0.144727	0.388581	0.229615
PFE1090w	PFE1090w:: nucleotide binding protein, putative	-0.04475	0.22975	0.07775	0.00525	0.11525	0.13475	-0.12725	-0.35825	0.12175	-0.15425		0.388271	0.229958
PFL2045w	PFL2045w:: conserved protein, unknown function	0.606545	0.436045	-0.0459545	0.454545	0.423045	0.654545	0.408545	0.339545	-1.27795	-0.562955	-1.43595	0.386383	0.232052
PF14_0240	PF14_0240:: 60S ribosomal protein L21e, putative	0.324	0.296	-0.084	0.147	-0.363	-0.511	-0.301	0.138	0.163	0.661	-0.47	0.385544	0.232988
PF08_0060	PF08_0060:: asparagine-rich antigen	0.616265	-0.0517348	0.890098	-0.491235	-2.17823	1.28002	-0.0774848	0.0515152	-1.40123	-0.221235	1.58327	0.385017	0.233577
PFF0100w	PFF0100w:: ATP-dependent RNA Helicase, putative	0.0617727	0.0632727	0.454273	0.195273	0.296273	0.244773	0.215273	0.168773	-0.904227	-0.122227	-0.673227	0.384934	0.23367
PF14_0338	PF14_0338:: conserved Plasmodium protein, unknown function	0.396636	1.83514	-0.543364	0.0756364	-1.01536	0.288136	-0.413864	-0.861864	-1.21586	0.269636	1.18514	0.38472	0.23391
PFL1995c	PFL1995c:: conserved Plasmodium protein, unknown function	0.329273	-0.156727	0.445273	-0.0607273	-0.0252273	0.0757727	-0.456227	-0.445727	-0.572727	0.162773	0.704273	0.384314	0.234365
PFL2240w	PFL2240w:: conserved Plasmodium protein, unknown function	0.577022	0.0565219	0.0390219	-0.465478	-0.0639781	0.0595219	-0.682978	-0.484978	0.0445219	-0.00447811	0.925281	0.384136	0.234565
PFD0800c	PFD0800c:: conserved Plasmodium protein, unknown function	0.123273	0.968773	-0.209227	-0.0622273	0.193773	0.332773	-0.921727	-0.0302273	-0.264227	0.390273	-0.521227	0.383752	0.234997
PF10_0164	PF10_0164:: early transcribed membrane protein 10.3, etramp10.3	0.419182	1.68318	-0.762818	-0.515818	-0.00181818	0.315182	-0.358818	-0.320818	-0.205818	0.411182	-0.662818	0.382381	0.236543
PF14_0175	PF14_0175:: conserved Plasmodium protein, unknown function	0.0236558	0.0726558	0.268656	0.456799	0.069513	-0.0269156	0.262084	-0.420773	-0.158058	-0.427058	-0.120558	0.381989	0.236988
PF08_0078	PF08_0078:: ABC transporter, putative	0.114485	0.153818	0.381485	-0.340348	-0.535848	0.741152	-0.372182	-0.144515	-0.791348	-0.255848	1.04915	0.380663	0.238494
PFI1160w	PFI1160w:: Lipoate-protein ligase A type 2	0.291273	0.504273	-0.205227	-0.493727	-0.154727	-0.0697273	-0.547227	0.455773	0.124273	0.267773	-0.172727	0.379373	0.239967
PFL0095c	PFL0095c:: conserved protein, unknown function	0.290273	0.0662727	0.0642727	-0.653727	0.249273	0.263273	-0.604727	-0.129727	0.150273	0.0662727	0.238273	0.379355	0.239987
PFI0625c	PFI0625c:: conserved Plasmodium protein, unknown function	0.717636	-0.343364	0.234636	-0.0843636	0.0856364	-0.507864	-0.0873636	0.162636	-0.110364	0.0811364	-0.148364	0.377888	0.241672
MAL13P1.20	MAL13P1.20:: conserved Plasmodium protein, unknown function	0.184	0.115	0.041	0.056	0.04	-0.156	0.154	0.284	0.087	0.024	-0.829	0.377685	0.241905
PF11_0506	PF11_0506:: Antigen 332, DBL-like protein	0.989727	-0.355773	0.963227	-0.754273	-1.48777	1.69123	-0.218773	-0.391773	-1.59727	-0.0642727	1.22573	0.377472	0.242151
PF14_0242	PF14_0242:: arginine-N-methyltransferase, putative	0.390318	0.184818	-0.196182	-0.0621818	0.126818	-0.269682	0.0243182	-0.0266818	0.00331818	0.130818	-0.305682	0.376875	0.242841
PF13_0054	PF13_0054:: conserved Plasmodium protein, unknown function	0.187909	0.934909	-0.334091	-0.0330909	-0.0520909	0.444909	-0.447091	-0.228091	-0.530091	0.209909	-0.153091	0.376756	0.242979
PFL2235w	PFL2235w:: conserved Plasmodium protein, unknown function	0.179591	-0.0344091	0.168091	0.00409091	0.129591	-0.387409	-0.0584091	0.337591	0.183591	-0.123909	-0.398409	0.375699	0.244204
PF14_0733	PF14_0733:: Serine/Threonine protein kinase, FIKK family	0.580455	0.103455	0.514455	-0.203545	0.926455	-0.0705455	0.698455	0.184455	0.579455	-2.89555	-0.417545	0.375657	0.244253
MAL8P1.33	MAL8P1.33:: GTP binding protein, putative	0.399818	0.453318	-0.214182	0.245818	-0.114682	0.389818	-0.280682	0.379318	-0.277182	-0.823182	-0.158182	0.375024	0.244988
PFL0205w	PFL0205w:: conserved Plasmodium protein, unknown function	0.126136	0.614136	-0.155864	0.534136	0.0221364	-0.487364	-0.349364	0.0116364	-0.365864	-0.00286364	0.0531364	0.374834	0.245209
PFA0350c	PFA0350c:: conserved Plasmodium protein, unknown function	0.846864	0.427364	-0.488136	-0.114636	0.0308636	0.240364	-0.144136	-0.340136	-0.630136	0.0708636	0.100864	0.374799	0.245251
PF14_0336	PF14_0336:: conserved Plasmodium protein, unknown function	0.360727	-0.273273	0.402727	-0.210273	-0.0722727	-0.0532727	-0.398273	0.215727	0.179727	0.114727	-0.266273	0.374224	0.245922
PFE0730c	PFE0730c:: ribose 5-phosphate epimerase, putative	0.551364	-0.154636	0.209364	-0.586636	-0.395636	-0.175636	0.315364	-0.489636	0.0363636	0.344364	0.345364	0.373916	0.246282
MAL13P1.262	MAL13P1.262:: conserved Plasmodium protein, unknown function	0.331742	-0.239258	0.490409	-0.444091	-0.162258	0.554076	-0.220591	0.220409	-0.350591	-0.234258	0.0544091	0.373873	0.246332
PF10_0341	PF10_0341:: tRNA pseudouridine synthase D, putative	0.211318	-0.308182	0.812318	-0.232682	0.608318	-0.341682	-0.0626818	-0.00768182	-0.101682	-0.137682	-0.439682	0.373578	0.246678
PFD0450c	PFD0450c:: pre-mRNA splicing factor, putative	0.510682	-0.390818	0.617182	0.0166818	-0.377318	-0.636818	-0.104318	0.584182	-0.161318	-0.00931818	-0.0488182	0.373484	0.246787
PFI0475w	PFI0475w:: small nuclear ribonucleoprotein (snRNP), putative	0.397364	0.00336364	0.288364	0.469364	-0.308636	0.359364	0.236364	0.582364	-0.840636	0.00536364	-1.19264	0.372382	0.248081
PFE1075c	PFE1075c:: conserved Plasmodium protein, unknown function	0.479318	-0.0226818	0.0643182	0.0208182	-0.0531818	0.138318	-0.243682	0.571318	-0.478682	0.120818	-0.596682	0.372331	0.248142
PF14_0071	PF14_0071:: conserved Plasmodium protein, unknown function	0.398545	-0.0174545	0.0435455	-0.583455	-0.00645454	0.485545	-0.0294545	-0.0984545	0.0755455	-0.226455	-0.0414545	0.372158	0.248345
PF14_0082	PF14_0082:: conserved Plasmodium protein, unknown function	0.909818	-0.190182	0.166818	-0.504182	-0.0201818	-0.285182	-0.173182	0.526818	-0.137182	0.680818	-0.974182	0.371871	0.248683
PF14_0332	PF14_0332:: conserved Plasmodium protein, unknown function	0.0238593	0.274267		-0.247141	0.107859	0.208859	0.335859	-0.321141	-0.324141	0.365859	-0.424141	0.371028	0.249679
PF14_0437	PF14_0437:: helicase, putative	0.263091	0.0540909	0.0910909	0.325091	-0.473909	-0.716909	-0.0789091	-0.170909	0.0780909	0.409091	0.220091	0.370945	0.249776
PFE0170c	PFE0170c:: protein kinase, putative	0.1349	0.5339	-0.1411	-0.3761	0.0099	0.0529	-0.4071	-0.4281	0.4509	0.1699		0.370939	0.249784
PFI1610c	PFI1610c:: calcyclin binding protein, putative	0.408	0.789	-0.341	-0.532	-0.179	0.434	-0.819	-0.355	-0.258	0.444	0.409	0.37052	0.250279
PFF1105c	PFF1105c:: chorismate synthase	0.665318	0.0573182	0.120818	-0.983182	-0.287182	-0.404182	-0.716682	-0.405682	0.395818	0.356818	1.20082	0.370251	0.250599
PFI0195c	PFI0195c:: GTPase activating protein, GAP	0.548623	-0.0893773	0.137123	0.266123	0.0261227	0.168623	-0.130877	0.349623	-0.613377	0.123623	-0.786227	0.370244	0.250607
MAL13P1.291	MAL13P1.291::null	0.518636	0.271636	-0.203364	-0.235364	-0.102364	0.284636	0.102636	0.160636	-0.656364	0.338636	-0.479364	0.369209	0.251837
PF14_0699	PF14_0699:: GTPase activator, putative	0.317318	0.147818	-0.0816818	-0.106682	-0.273682	0.305818	-0.116182	0.122318	0.348818	-0.349682	-0.314182	0.369165	0.251889
PFI1590c	PFI1590c:: conserved Plasmodium protein, unknown function	-0.0742727	0.0892273	0.366227	-0.0577727	-0.360773	0.209227	0.233227	-0.216273	-0.225773	-0.234773	0.271727	0.369015	0.252069
PF10_0067	PF10_0067:: conserved Plasmodium protein, unknown function	0.212	0.158	0.065	-0.219	-0.212	-0.619	-0.541	0.677	0.554	0.04	-0.115	0.368439	0.252756
PFC0770c	PFC0770c:: kinesin-like protein, putative	0.106727	0.203061	0.376394	0.898727	-0.634273	0.162394	-0.635273	0.0983939	-0.137939	-1.19261	0.754394	0.368305	0.252917
PFC0506w	PFC0506w:: conserved Plasmodium protein, unknown function	0.244364	0.0113636	0.115364	-0.207636	-0.0586364	0.228364	-0.511636	-0.321636	0.199364	0.542364	-0.241636	0.367408	0.25399
PFE0760w	PFE0760w:: conserved Plasmodium protein, unknown function	-0.473909	0.100091	2.49309	1.46509	-1.10491	-0.788909	-0.722909	0.265091	-1.39991	-0.927909	1.09509	0.367167	0.254279
PF13_0099	PF13_0099:: conserved Plasmodium protein, unknown function	0.0562	0.1472	0.3802	-0.4198	-0.4388	1.1532	-0.4188	-0.5258	0.0422	0.0242		0.365998	0.255687
PF13_0290	PF13_0290:: conserved Plasmodium protein, unknown function	0.0321818	0.00818182	0.310682	0.0621818	0.117182	-0.289318	-0.361318	0.474682	0.0196818	-0.138818	-0.235318	0.365785	0.255943
PFL2525c	PFL2525c:: Plasmodium exported protein, unknown function		1.58567	-0.280333	-0.918333		-1.20733	-1.08433	-0.569333	1.00367	0.563667	0.906667	0.365714	0.256029
PF11_0227	PF11_0227:: serine/threonine protein kinase, putative	0.120591	0.495091	0.0655909	0.148091	-1.52141	0.240091	0.148091	0.256091	0.419091	-0.0709091	-0.300409	0.365562	0.256212
PFI0545w	PFI0545w:: conserved Plasmodium protein, unknown function	0.0189712	0.802401	0.234401	-1.0526	-0.791599	-0.765599	-0.951599	1.05868	-0.271599	0.540401	1.17813	0.364497	0.257501
PFI1270w	PFI1270w:: conserved Plasmodium protein, unknown function	0.940273	0.566273	-0.446727	0.0162727	-0.504727	-0.276727	0.111273	0.512273	-0.547727	0.772273	-1.14273	0.363856	0.258281
MAL8P1.31	MAL8P1.31:: Anamorsin related protein, putative	0.624455	0.375455	-0.117545	-0.0865455	0.168455	-0.400545	0.185455	0.681455	-0.741545	0.750455	-1.43955	0.36343	0.258798
PF14_0267	PF14_0267:: transcription initiation TFIID-like, putative	0.735182	-0.0373182	0.00868182	-0.864818	-0.448318	-0.317318	0.0641818	0.142682	0.393182	0.521682	-0.197818	0.36273	0.259652
PF07_0038	PF07_0038:: Cg7 protein	0.134045	0.0575455	0.0880455	-0.218955	-0.000454545	0.312545	-0.509955	-0.334455	-0.106955	0.222045	0.356545	0.362308	0.260168
PF11_0202	PF11_0202:: clathrin coat assembly protein, putative	0.497773	0.442273	-0.191227	-0.431227	-0.590727	-0.868227	-0.397227	0.0642727	0.641773	0.174773	0.657773	0.361106	0.261642
PF14_0721	PF14_0721:: cytochrome c oxidase assembly protein, putative	0.236273	0.0242727	0.213273	-0.812727	0.535273	-0.744727	0.249273	0.215273	-0.0377273	0.237273	-0.115727	0.360561	0.262312
PF10_0028	PF10_0028:: RNA binding protein, putative	0.0181818	0.104182	0.211182	0.393182	0.242182	-0.247818	-0.466818	0.0161818	0.274182	-0.117818	-0.426818	0.360509	0.262375
PF13_0286	PF13_0286:: methyltransferase, putative	0.430136	-0.272364	0.285636	0.293636	-0.0313636	-0.150364	-0.229364	0.103136	-0.107364	-0.319864	-0.00186364	0.359976	0.263034
PFE1510c	PFE1510c:: triose phosphate transporter	-0.0317273	0.335773	0.0197727	-0.0792273	0.283773	-0.0462273	0.134773	0.0882727	-0.0472273	-0.333727	-0.324227	0.359393	0.263753
PFL1030w	PFL1030w:: membrane skeletal protein, putative	0.30355	0.93555	-0.18045	-0.42395	-1.87845	0.42655	0.52855	-0.25345	0.05255	0.48955		0.358094	0.265364
PF14_0031	PF14_0031:: conserved Plasmodium protein, unknown function	0.289795	0.745595	-0.172405	-0.462905	0.395345	0.279595	-0.0604045	0.900595	-0.568071	-0.159738	-1.1874	0.357688	0.265869
PF11_0143	PF11_0143:: GTP binding protein, putative	0.0766364	-0.156864	0.765136	0.805136	-0.180364	-0.239364	-0.0228636	-0.375864	-0.491864	-0.221364	0.0416364	0.357432	0.266187
PF14_0275	PF14_0275:: conserved Plasmodium protein, unknown function	-0.377091	2.22191	-0.112091	-0.550091	-1.17309	-0.922091	-0.750091	-0.225091	0.463909	1.15991	0.263909	0.357288	0.266367
MAL13P1.39	MAL13P1.39:: conserved Plasmodium protein, unknown function	0.171588	-0.0332117	0.164888	-0.162312	0.387366	0.215477	-0.00531169	-0.491912	0.0520169	-0.0405117	-0.258078	0.356373	0.26751
PF10_0380	PF10_0380:: Serine/Threonine protein kinase, FIKK family	0.557227	-0.425273	0.951727	0.342227	-0.481273	1.05723	0.132727	-0.124273	-1.22777	-0.654773	-0.127773	0.355726	0.26832
PF11_0261	PF11_0261:: conserved Plasmodium protein, unknown function	-0.2676	1.2074	-0.1386		-0.0336	0.1774	0.0984	-0.4356	-0.4836	0.0124	-0.1366	0.355622	0.268451
PFA0495c	PFA0495c:: selenocysteine-specific elongation factor selB homologue, putative	0.456864	-0.182636	0.342864	-0.383136	-0.0496364	0.309364	0.314864	0.510364	-0.0786364	-0.382636	-0.857636	0.355558	0.268531
PFL2015w	PFL2015w:: similar to tetratricopeptide repeat domain 1, putative	-0.04	0.076	0.2505	0.1595	-0.0625	-0.1975	-0.1705	0.366	0.085	-0.142	-0.3245	0.353896	0.270623
PF07_0097	PF07_0097:: conserved Plasmodium protein, unknown function	0.128545	-0.112455	0.461879	0.508212	-0.220121	0.0692121	0.0498788	0.231212	-0.285788	-0.379788	-0.450788	0.353543	0.271069
PF10_0175	PF10_0175:: tRNA pseudouridine synthase, putative	0.206409	-0.0115909	0.337409	-0.694091	0.410409	-0.414591	-0.320591	-0.202591	0.935409	-0.0435909	-0.202591	0.353447	0.271191
PFL2310w	PFL2310w:: RNA binding protein, putative	0.486636	-0.0593636	-0.0163636	-0.252364	0.0476364	-0.436364	-0.189364	0.0366364	0.0146364	0.301636	0.0666364	0.353412	0.271234
PFI0510c	PFI0510c:: conserved Plasmodium protein, unknown function	0.228591	-0.164742	0.299924	-0.567076	0.0105909	0.0582576	0.0922576	-0.0980758	0.117758	0.0557576	-0.0332424	0.353119	0.271606
PFF0180w	PFF0180w:: phenylalanyl-tRNA synthetase subunit	0.332843	1.24484	-0.663157	-0.0116567	-0.595157	0.0118433	-0.151157	-0.425657	0.19941	0.0578433		0.351831	0.273241
PFF0140c	PFF0140c:: conserved Plasmodium protein, unknown function	0.0832727	0.338273	0.0907727	-0.128727	-0.199727	-0.632227	0.0502727	0.480273	0.636773	0.185273	-0.904227	0.351511	0.273649
PF14_0711	PF14_0711:: DNA repair metallo-beta-lactamase protein, putative	0.372818	0.243318	-0.201182	-0.141182	0.229318	0.333818	-0.0751818	-0.0426818	-0.197682	-0.0801818	-0.441182	0.350194	0.275331
PFC1015c	PFC1015c:: conserved Plasmodium protein, unknown function	0.0661894	0.0544394	0.248356	0.246189	0.136939	-0.384561	0.0441894	-0.0153106	0.502689	-0.213811	-0.685311	0.350154	0.275382
PFE0500c	PFE0500c:: conserved Plasmodium protein, unknown function	0.196462	0.804712	-0.342538	-0.298788	-0.0657879	0.145212	-0.398038	-0.472038	0.292545	0.238545	-0.100288	0.348851	0.277054
PFL1085w	PFL1085w:: transcription factor with AP2 domain(s), putative	1.22377	1.40552	-0.866735	-0.908735	-0.218235	-1.25373	-1.21573	-1.0234	1.47702	0.931015	0.449265	0.348131	0.277982
PF11_0072	PF11_0072:: apicoplast ribosomal protein S15 precursor, putative		-0.1631	0.8069	-0.4481	-0.3331	-0.5651	-0.3651	0.6809	-0.1061	0.5959	-0.1031	0.347793	0.278418
PFI0835c	PFI0835c:: N-glycosylase/DNA lyase, putative	0.227318	0.0378182	0.0963182	-0.457182	0.608318	-0.0791818	-0.615182	0.105318	0.163818	-0.151682	0.0643182	0.347049	0.279381
PF10_0320	PF10_0320:: leucine-rich repeat protein 8, LRR8	0.352174	-0.0538258	0.189924	-0.0745758	0.380424	0.287424	0.405924	0.190508	-0.569326	-0.651826	-0.456826	0.346728	0.279797
PFE1520c	PFE1520c:: conserved Plasmodium protein, unknown function	0.171222	0.222222	0.135222	-0.388278	-0.987278	1.20222		-0.312778	-0.108778	0.0662222		0.343239	0.284351
PFC0126c	PFC0126c:: PFMNL-1 CISD1-like iron-sulfur protein, putative	0.824035	0.425035	-0.380965	-1.06896	-0.382965	0.587035	-0.243965	-0.431965	-0.0353535	0.529035	0.179035	0.342574	0.285225
PFC0880c	PFC0880c:: conserved Plasmodium protein, unknown function	0.673773	-0.509727	0.732773	0.903273	-0.506227	-0.503227	-0.373227	-0.386727	-0.350727	-0.0172273	0.337273	0.342233	0.285675
PFF0740c	PFF0740c:: conserved Plasmodium membrane protein, unknown function	0.6157	0.7852	-0.4303	-0.3743	-0.9153	0.4082	-0.1988	-0.9103		1.0199		0.341917	0.286091
PF11_0265	PF11_0265:: mitochondrial inner membrane translocase subunit TIM44, putative	0.207909	0.117909	-0.0655909	-0.261091	-0.190591	0.358909	0.140909	-0.0910909	-0.213091	0.0669091	-0.0710909	0.341625	0.286477
PF00_0003	PF00_0003::null	-0.0376742	0.470076	-0.0354242	0.0443258	0.104909	0.408826	-0.0779242	-0.117174	-0.314924	-0.102924	-0.342091	0.340961	0.287356
PF11_0425	PF11_0425:: conserved Plasmodium protein, unknown function		1.9367	-0.0003	0.0757	0.2587	2.2037	0.0937	-5.3433	-0.2803	0.2527	0.8027	0.339264	0.289611
PFC0105w	PFC0105w:: serine/threonine protein kinase, putative	-0.121091	0.287909	0.318409	0.458409	-0.634591	-0.266091	0.0674091	-0.272091	-0.140091	-0.286091	0.587909	0.339032	0.28992
PF10_0360	PF10_0360:: acetyl-CoA transporter, putative	0.170045	0.871045	-0.336455	0.0620455	-0.468455	0.0430455	0.201545	-0.408455	-0.271955	-0.370455	0.508045	0.33898	0.289989
MAL8P1.108	MAL8P1.108:: protein phosphatase, putative	0.762	-0.063	0.017	-0.287	0.235	-0.823	0.381	0.111	0.194	0.354	-0.881	0.338766	0.290275
PF10_0224	PF10_0224:: dynein heavy chain, putative	0.220674	0.483841	0.107874	0.656674	0.164174	0.443474	-0.191826	0.327341	-0.190576	-2.23033	0.208674	0.338227	0.290995
PFI1770w	PFI1770w:: Plasmodium exported protein (PHISTb), unknown function	0.278091	2.16109	-0.572909	-0.222909	-0.364909	-1.05891	-0.928909	-0.206909	1.71009	1.01209	-1.80591	0.337826	0.291533
PF07_0013	PF07_0013:: conserved Plasmodium protein, unknown function	1.00073	-0.224773	0.254227	0.945727	-0.941773	-0.814273	-0.684273	0.638727	-0.844273	0.0742273	0.595727	0.337791	0.29158
MAL7P1.68	MAL7P1.68:: zinc finger protein, putative	0.205864	-0.238636	0.523864	-0.433136	0.0463636	0.118864	0.0378636	0.315364	0.115364	-0.479136	-0.212636	0.337697	0.291705
PFL1545c	PFL1545c:: chaperonin, cpn60	0.0210455	0.824545	0.0160455	-0.318955	-0.581955	0.766045	-0.958955	-0.590455	-0.495955	0.375545	0.943045	0.33744	0.29205
PFC0085c	PFC0085c:: Plasmodium exported protein, unknown function	0.447364	-0.221636	0.832364	-0.569636	-1.48564	1.32036	0.118364	0.00736364	-1.04364	-0.0986364	0.693364	0.337248	0.292308
PF14_0169	PF14_0169:: conserved Plasmodium protein, unknown function	0.135091	0.893091	-0.416909	-0.0759091	0.0520909	0.0910909	-0.217909	-0.0259091	-0.396909	0.111091	-0.148909	0.337139	0.292454
PF14_0471	PF14_0471:: transcription factor with AP2 domain(s), putative	0.564773	0.00177273	-0.0372273	0.413773	-0.470227	-0.160227	-0.400727	-0.571727	0.141773	0.239773	0.278273	0.33713	0.292466
PFF0660w	PFF0660w:: conserved Plasmodium protein, unknown function	0.01625	0.19175	0.02775	0.02675	0.19725	0.32725	-0.07375	-0.13025	-0.29175	-0.29125		0.337028	0.292603
PF14_0212	PF14_0212:: mitochondrial ribosomal protein L21 precursor, putative	0.340727	-0.153773	0.369727	0.448227	-0.530773	-0.306773	-0.613273	0.0307273	-0.366273	0.117727	0.663727	0.33674	0.29299
PF14_0164	PF14_0164:: NADP-specific glutamate dehydrogenase	-0.0612727	0.500227	0.0367273	0.0292273	-0.0367727	-0.196773	-0.421773	0.403727	0.465227	-0.254773	-0.463773	0.336255	0.293643
PF13_0136	PF13_0136:: conserved Plasmodium protein, unknown function	0.0618636	0.169864	0.00386364	0.255864	0.153864	-0.105136	0.0648636	0.168864	-0.0616364	-0.287636	-0.424636	0.336238	0.293665
PFF0695w	PFF0695w:: conserved Plasmodium protein, unknown function	0.316636	-0.272364	0.557636	0.297636	-0.492364	-0.271364	0.631636	-0.0393636	-0.474364	0.0576364	-0.311364	0.336139	0.293799
PFL1050w	PFL1050w:: conserved Plasmodium protein, unknown function	0.488091	0.197091	-0.0799091	0.207091	-0.0314091	0.173091	-0.231409	0.931091	-0.912909	-0.399909	-0.340909	0.335752	0.294322
MAL13P1.320	MAL13P1.320:: conserved Plasmodium membrane protein, unknown function	-0.143222	1.50978	-0.400222	-0.358222	0.0867778	-0.625222	-0.370222	-0.208222	0.508778			0.335734	0.294346
MAL7P1.122	MAL7P1.122:: conserved GTP-binding protein, putative	0.0518182	0.0568182	0.194818	0.334818	0.00431818	0.0708182	0.0543182	-0.0371818	0.286818	-0.311182	-0.706182	0.333837	0.296915
PFF0245w	PFF0245w:: mitochondrial ribosomal protein L24 precursor, putative	0.261545	-0.138455	0.308545	-0.0744545	0.204545	0.324545	-0.533455	-0.473455	-0.323455	0.187545	0.256545	0.333715	0.297081
PF13_0129	PF13_0129:: 60S ribosomal protein L6, putative	0.0804545	0.257455	0.135455	-0.0915455	-0.314545	-1.00155	-0.484545	0.181455	0.832455	0.387455	0.0174545	0.33359	0.297252
PF14_0740	PF14_0740:: Plasmodium exported protein (hyp17), unknown function	0.500273	-0.341727	1.08627	-0.0872273	-1.43023	1.09227	1.01627	0.427273	-1.54773	-0.353727	-0.361727	0.333253	0.297709
PF08_0033	PF08_0033:: membrane skeletal protein IMC1-related	-0.0914	0.6756	0.1366	0.7916	-0.4474	-0.9384	-0.1794	-0.6874	0.1886		0.5516	0.331157	0.300576
PFE0665c	PFE0665c:: GTP binding protein, putative	-0.109182	0.660818	0.177818	-1.04018	-0.501182	0.0348182	0.462818	-0.379182	0.475818	0.753818	-0.536182	0.330659	0.301259
PFF0965c	PFF0965c:: conserved Plasmodium membrane protein, unknown function	0.170402	-0.131098	0.523402	-0.848348	-0.0785985	0.314902	0.426902	0.0109015	-0.0477652	0.279902	-0.620598	0.330592	0.301352
PFA0340w	PFA0340w:: 2-C-methyl-D-erythritol 4-phosphate cytidylyltransferase, putative	-0.0305455	0.250455	0.0509545	0.0789545	0.196455	0.274455	-0.0330455	-0.312545	-0.278545	-0.281045	0.0844545	0.330569	0.301383
MAL13P1.183	MAL13P1.183:: conserved Plasmodium protein, unknown function	0.420091	-0.112909	0.179091	0.593091	-0.539909	-0.278909	-0.512909	-0.0889091	-0.158909	0.0890909	0.411091	0.330282	0.301779
PFL0045c	PFL0045c:: Plasmodium exported protein (PHISTc), unknown function	0.473955	-0.413045	0.624455	-0.147545	-0.118545	-0.390545	0.0729545	0.384955	-0.574545	-0.430545	0.518455	0.330267	0.301799
MAL7P1.84	MAL7P1.84:: conserved Plasmodium protein, unknown function	0.700591	0.0560909	0.0640909	-0.670909	-0.465409	-0.368909	-0.553409	-0.767909	-0.214409	0.992091	1.22809	0.329971	0.302207
PFD1085w	PFD1085w:: conserved Plasmodium protein, unknown function	0.832909	-0.0950909	0.254909	-0.289091	-0.160091	-1.15609	-0.0320909	0.911909	0.472909	0.885909	-1.62609	0.329826	0.302407
PF10_0060	PF10_0060:: conserved Plasmodium protein, unknown function	0.0951818	0.0471818	0.107682	-0.0548182	0.298682	0.459682	-0.307318	-0.00381818	0.0521818	-0.166318	-0.528318	0.329235	0.303223
PF14_0451	PF14_0451:: mitochondrial ribosomal protein S14 precursor, putative	0.175818	0.0948182	0.484818	0.973818	-1.28718	-0.415182	-0.628182	-0.640182	-0.211182	0.270818	1.18182	0.328792	0.303834
PFL0635c	PFL0635c:: bromodomain protein, putative	0.141045	0.213545	-0.0874545	-0.396455	0.0250455	-0.196455	-0.0849545	0.0210455	0.322045	0.132545	-0.0899545	0.328776	0.303857
PFI0645w	PFI0645w:: elongation factor 1-beta	0.149455	-0.0605455	0.238455	-0.0565455	-0.196545	0.313455	0.0394545	0.404455	-0.0645455	-0.214545	-0.552545	0.327871	0.305112
MAL7P1.88	MAL7P1.88:: thioredoxin-like protein	0.514591	-0.249409	0.295591	-0.713909	-0.214909	0.142591	-0.221909	0.282091	-0.455409	0.355091	0.265591	0.327691	0.305362
PF11_0338	PF11_0338:: aquaglyceroporin	-0.130636	2.43736	-0.600636	-0.601636	-0.327636	-0.131636	-0.559636	-0.918636	0.0173636	1.49136	-0.675636	0.327521	0.305598
PF10_0070	PF10_0070:: conserved Plasmodium membrane protein, unknown function	0.116909	-0.169091	0.674909	-0.428091	-0.804091	-0.152091	0.321909	-0.0370909	-0.344091	0.458909	0.361909	0.327481	0.305653
PF14_0666	PF14_0666:: conserved Plasmodium protein, unknown function	0.954911	-0.543089	0.399911	-0.436089	-0.477089	0.112911	-0.560089	0.198911	-0.2322	0.581911		0.327014	0.306303
PFL0640w	PFL0640w:: conserved Plasmodium protein, unknown function	1.84427	0.341273	-0.716727	-0.289727	0.534273	-1.62173	-0.152727	-0.451727	-0.297727	1.04127	-0.230727	0.326804	0.306596
PFB0710c	PFB0710c:: conserved Plasmodium protein, unknown function	0.524227	-0.354773	0.440727	-0.110773	-0.333773	-0.401773	-0.629273	0.0342273	0.0867273	0.522227	0.222227	0.326506	0.307011
PFC0565w	PFC0565w:: GTP-binding protein EngA, putative	0.425864	-0.0596364	0.161364	-0.0801364	0.594864	-0.0566364	0.590864	0.0413636	-0.383636	-0.342636	-0.891636	0.326105	0.307572
PF11_0093	PF11_0093:: IWS1-like protein, putative	0.149773	-0.205227	0.459273	0.183273	-0.202727	0.0732727	-0.315727	0.355773	-0.247227	-0.191727	-0.0587273	0.326013	0.3077
PFF0665c	PFF0665c:: syntaxin binding protein, putative	0.0947727	0.139773	0.389773	-0.0462273	-1.24023	1.06227	-0.232727	-0.692727	-0.147227	0.00477273	0.667773	0.325825	0.307963
PF11_0416	PF11_0416:: myosin heavy chain subunit, putative	-0.0462145	0.419785	0.0642855	-0.239214	0.312931	0.208286	-0.401214	0.505785	-0.318215		-0.506215	0.325555	0.308341
PFI1745c	PFI1745c:: early transcribed membrane protein (ETRAMP)	-0.137818	0.243182	0.156182	-0.0698182	-0.238818	-0.235818	-0.0708182	0.132182	-0.108818	0.138182	0.192182	0.325396	0.308564
MAL8P1.63	MAL8P1.63:: conserved protein, unknown function	0.198955	-0.0245455	1.01545	-0.275045	-2.02555	1.60145	-0.0960455	0.0799545	-1.29855	-0.0200455	0.843955	0.324591	0.309693
PF14_0683	PF14_0683:: conserved Plasmodium protein, unknown function	0.96075	-0.02125	-0.03625	-0.09625	-0.56025	0.75125	-0.43275	0.89525	-0.18625	-1.27425		0.324346	0.310037
PF08_0128	PF08_0128:: SYF2 splicing factor, putative	0.5505	-0.2315	0.208	-0.1875	0.0525	-0.52	-0.1575	0.642	0.132	-0.1335	-0.355	0.324254	0.310166
MAL8P1.9	MAL8P1.9:: u6 snRNA-associated Sm-like protein, putative	0.375727	-0.0882727	0.125727	-0.631273	0.0547273	-0.245273	0.208727	-0.0392727	0.359727	0.296727	-0.417273	0.323061	0.311847
PFL2130w	PFL2130w:: conserved Plasmodium protein, unknown function	0.1155	0.3515	-0.082	-0.3105	-0.438	0.494	-0.0175	0.15	-0.3205	0.2745	-0.217	0.322645	0.312435
PFC1035w	PFC1035w:: conserved Plasmodium protein, unknown function	-0.118727	0.350273	0.576273	0.600273	-1.01873	0.162273	0.162273	-1.42073	-0.491727	0.419273	0.779273	0.322387	0.3128
PF13_0267	PF13_0267:: conserved Plasmodium protein, unknown function	0.530333	0.959333	-0.600667	-0.585667	-0.297667	-0.717667		-0.364667	0.780333	0.296333		0.322237	0.313013
MAL7P1.178	MAL7P1.178:: alpha/beta hydrolase, putative	0.36115	1.64365	-0.36485	-1.75485	-1.15135	-1.60735	-0.60485	0.76965	1.92365	0.78515		0.32215	0.313136
PFC0525c	PFC0525c:: glycogen synthase kinase 3	-0.183182	0.625318	0.119318	-0.0456818	-0.397682	0.353318	-0.469682	-0.172182	-0.495182	0.101818	0.563818	0.321927	0.313451
PFF0345w	PFF0345w:: translation initiation factor IF-2, putative	0.189227	-0.278273	0.696227	0.522227	0.157227	0.00922727	-0.146773	0.108727	-0.715273	-0.436273	-0.106273	0.321732	0.313728
MAL8P1.156	MAL8P1.156:: mannose-6-phosphate isomerase, putative	0.539636	-0.292864	0.175636	0.183636	-0.0703636	-0.0668636	-0.458364	-0.0768636	0.0356364	0.0301364	0.000636364	0.321533	0.314011
PFL0375w	PFL0375w:: conserved Plasmodium protein, unknown function	0.190727	0.245327	0.109327	-0.764673	-0.228673	0.328327	0.655327	-1.14367	-0.594673	0.512327	0.690327	0.320738	0.315141
PFE0795c	PFE0795c:: protein phosphatase, putative	1.52022	0.0222222	-0.356778			-0.371778	-0.855778	-0.829778	-0.0697778	1.44622	-0.504778	0.320454	0.315546
PF13_0029	PF13_0029:: conserved Plasmodium protein, unknown function	0.170889	0.362889	-0.180111		-0.252111	-0.243111	-0.243111	-0.197111	0.204889	0.376889		0.320114	0.316031
PFI1500w	PFI1500w:: conserved Plasmodium membrane protein, unknown function	0.00800779	0.00998398	0.329127	-0.165826	0.0638411	0.39627	0.170698	-0.119992	-0.672959	-0.0873255	0.0681745	0.320102	0.316048
PF14_0122	PF14_0122:: nuclear transport factor 2, putative	0.463545	0.573545	-0.204455	-0.469455	-0.569455	-0.686455	0.192545	0.792545	0.153545	0.999545	-1.24545	0.319968	0.316238
PFC0930c	PFC0930c:: conserved Plasmodium protein, unknown function	0.141606	0.0442727	0.310939	0.183939	0.703273	0.202939	0.298939	0.191273	-0.579061	-1.07306	-0.425061	0.319749	0.316552
PF14_0515	PF14_0515:: conserved Plasmodium protein, unknown function	0.407061	-0.258273	0.282061	-0.186606	0.192061	0.224394	-0.0496061	-0.0202727	-0.191439	0.167561	-0.566939	0.319734	0.316573
PF11_0248	PF11_0248:: mitochondrial ribosomal protein L37, putative	0.472473	0.360473	-0.181527	-0.254527	-0.129527	-0.0615273	-0.753527	-0.761527	0.587273	0.910473	-0.188527	0.319659	0.31668
PFD0385c	PFD0385c::null	-0.114455	-0.174955	0.969545	-0.283955	0.107045	0.204045	-0.427455	-0.392455	-0.453455	0.222545	0.343545	0.318392	0.318495
MAL13P1.94	MAL13P1.94:: conserved Plasmodium membrane protein, unknown function	0.353364	-0.173636	0.305364	0.171364	-0.158636	-0.102636	-0.208636	0.680364	0.126364	-0.257636	-0.735636	0.317866	0.31925
PFE0180w	PFE0180w::null	0.271364	-0.317636	0.583364	0.0243636	-0.194636	0.368364	0.130364	0.273364	-0.557636	-0.299636	-0.281636	0.317227	0.320171
PF13_0302	PF13_0302:: phosphatase 2A regulatory subunit-related protein, putative	0.366909	0.674909	-0.327591	-0.400091	0.645409	-0.183091	0.389409	-0.555091	0.513409	-0.516091	-0.608091	0.31619	0.321668
PFB0905c	PFB0905c:: Plasmodium exported protein (PHISTc), unknown function	0.51	-0.287	0.486	0.557	0.382	-0.558	-0.525	0.528	-0.685	0.296	-0.704	0.316098	0.321801
PFI1025w	PFI1025w:: RNA binding protein, putative	0.667864	-0.263136	0.187364	-0.302636	0.235364	-0.00513636	-0.100636	0.410364	-0.476136	0.332864	-0.686136	0.315483	0.322691
PFF1265w	PFF1265w:: oxidoreductase, short-chain dehydrogenase family, putative	0.1405	0.132	0.365	0.8545	-1.329	0.085	-0.0745	-0.8945	-0.131	-0.199	1.051	0.315281	0.322984
PF11_0184	PF11_0184:: DNA mismatch repair protein MLH1, putative	0.460591	0.508591	-0.208409	-0.367409	-0.440409	-1.56991	0.0620909	0.726091	0.322591	0.273091	0.233091	0.315144	0.323183
PF13_0017	PF13_0017:: conserved Plasmodium protein, unknown function	0.903636	-0.00236364	-0.127364	0.243636	0.271636	-0.509364	0.240636	0.0756364	-0.230364	0.407636	-1.27336	0.315	0.323393
PFI1490c	PFI1490c:: large cyclophilin-like protein	0.481111	-0.393889	0.414611	-0.105889	-0.0843889	-0.428389	-0.418889	0.224111	0.311611			0.314502	0.324115
PF07_0092	PF07_0092:: BING4 (NUC141) WD-40 repeat protein, putative	0.194727	-0.169773	0.247727	0.214227	-0.0492727	-0.00577273	0.0702273	-0.0552727	0.0877273	-0.318273	-0.216273	0.314405	0.324257
PFI1015w	PFI1015w:: conserved Plasmodium protein, unknown function	0.0665455	0.192045	0.456045	-0.164455	1.25755	0.425045	0.0695455	0.502045	-0.721955	-0.645455	-1.43695	0.314133	0.324653
PFC0765c	PFC0765c:: conserved Plasmodium protein, unknown function	0.2625	0.097	0.115	-0.1215	-0.764	0.0065	-0.7325	-0.0665	-0.3395	0.53	1.013	0.314082	0.324727
MAL13P1.57	MAL13P1.57:: conserved Plasmodium protein, unknown function	-0.0280909	-0.101091	0.499909	0.0539091	-0.425091	-0.309091	-0.0130909	0.138909	0.193909	0.00790909	-0.0180909	0.313749	0.325212
PFB0921c	PFB0921c:: Plasmodium exported protein, unknown function	0.683727	-0.762273	1.08473	-0.825273	-0.624273	0.00772727	-0.344273	-0.144273	0.146727	-0.0232727	0.800727	0.31349	0.325591
PFE1110w	PFE1110w:: conserved Plasmodium protein, unknown function	0.267727	0.00572727	0.350727	-0.0342727	-0.276273	-1.54127	0.318727	0.711727	0.242727	0.562727	-0.608273	0.313419	0.325695
PF11_0293	PF11_0293:: multiprotein bridging factor type 1, putative	0.0711818	0.213182	-0.00381818	-0.438818	-0.0468182	0.489182	-0.151818	0.258182	0.0151818	-0.0728182	-0.332818	0.313417	0.325698
PF10_0181	PF10_0181:: conserved protein, unknown function	0.404556	-0.358444	0.807056	0.904556	-0.889444	-0.928444	-0.468444	0.641056	-0.112444			0.312362	0.327241
PF14_0268	PF14_0268:: conserved Plasmodium protein, unknown function	0.147557	-0.0394433	0.0955567	0.228557	0.03389	0.02089	-0.39211	-0.11711	-0.161443	0.183657		0.312183	0.327502
PF11_0297	PF11_0297:: NOT family protein, putative	-0.205611	0.883389	-0.149111	-0.434111	-0.0176111	0.0298889	-0.302611	-0.00111111	0.196889			0.312112	0.327608
PFC0190c	PFC0190c:: EH (Eps15 homology) protein	0.541	-0.2015	0.2375	-0.047	-0.337	-1.0555	-0.069	0.1005	0.506	0.3535	-0.0285	0.311444	0.328589
ORF470	ORF470::null	0.0717	-0.1108	0.5247	-0.3993	0.4317	0.5107	0.0052	-0.0803	-0.5333	-0.4203		0.310958	0.329303
PF10_0127	PF10_0127:: conserved Plasmodium protein, unknown function	0.3905	-0.3065	0.6155	0.2155	-1.1935	0.4355	0.395	-0.5875		0.0355		0.310636	0.329778
PFI0300w	PFI0300w:: developmental protein, putative	0.3768	0.2078	-0.0512	-0.2712	-0.1752	0.2688	-0.2192	1.106	-0.8912	-0.2882	-0.0632	0.310258	0.330335
PFE0165w	PFE0165w:: actin-depolymerizing factor, putative	0.164	0.826	-0.388	-0.344	0.13	0.264	-0.224	-0.304	-0.272	0.365	-0.217	0.310091	0.330582
PF08_0055	PF08_0055:: U3 small nucleolar ribonucleoprotein protein, putative	0.718818	-0.0726818	-0.120682	-0.278682	-0.208682	-0.387682	-0.469182	0.214818	0.358318	0.0983182	0.147318	0.309076	0.332084
PFI0975c	PFI0975c:: conserved Plasmodium protein, unknown function	0.140088	1.05515	-0.468512	-0.0958455	0.358688	0.270488	-0.0219121	-0.0759121	-0.296712	-0.253512	-0.612012	0.308928	0.332302
PF13_0315	PF13_0315:: RNA binding protein, putative	0.100364	-0.150136	0.453364	0.301864	-0.251136	-0.0766364	0.233364	0.295864	-0.132136	-0.301136	-0.473636	0.308605	0.332782
PF13_0187	PF13_0187:: conserved Plasmodium protein, unknown function	0.3021	0.0706	-0.1119	-0.0074	-0.2009	0.2571	-0.1359	-0.2059	-0.1709		0.2031	0.308571	0.332832
PF10_0217	PF10_0217:: pre-mRNA splicing factor, putative	0.153682	-0.216818	0.593182	0.167182	-0.377318	0.637182	-0.226818	-0.176318	-0.361318	-0.450318	0.257682	0.308349	0.333161
PF14_0592	PF14_0592:: conserved Plasmodium protein, unknown function	0.492525	-0.270475	0.211525	-0.496475	-0.112108		-0.0290917	-0.355475	0.073525	0.245525	0.240525	0.308341	0.333174
PFE0580w	PFE0580w:: kinase binding protein CGI-121, putative	0.104	0.313	0.073	-0.373	0.199	-1.197	0.273	0.291	0.302	0.587	-0.572	0.308242	0.333321
PFB0790c	PFB0790c:: conserved Plasmodium membrane protein, unknown function	-0.087	0.12	0.234	0.0025	0.038	0.303	0.07	-0.4965		-0.184		0.307942	0.333767
PF11_0140	PF11_0140:: conserved Plasmodium protein, unknown function	1.21091	-0.456091	0.395909	1.20991	-0.535091	0.123909	-0.458091	0.737909	-1.15409	0.234909	-1.31009	0.30725	0.334797
PF07_0031	PF07_0031:: heat shock protein 86 family protein	0.1014	-0.2186	1.3044	0.9844	-1.1596	-1.0846	-0.7966	-0.5126	-0.1236		1.5054	0.307036	0.335117
PFE0430w	PFE0430w:: ATP-dependent RNA Helicase, putative	0.0263939	-0.0522727	0.327727	-0.192606	0.356394	0.0257273	-0.0599394	0.292394	-0.143939	-0.362273	-0.217606	0.306213	0.336345
PFA0315w	PFA0315w:: conserved Plasmodium protein, unknown function	0.0341818	0.0751818	0.312182	-0.448818	-0.386818	-0.466818	-0.666818	0.268182	0.513182	0.446182	0.320182	0.305529	0.337371
MAL13P1.204	MAL13P1.204:: exoribonuclease PH, putative	0.6478	-0.2272	0.1408	-0.3932	0.7578	-0.6422	0.0728	-0.1492	-0.0782	-0.1292		0.305004	0.338159
PF14_0259	PF14_0259:: conserved Plasmodium protein, unknown function	0.636636	-0.406364	0.429136	-0.152864	0.0211364	0.180636	0.222136	-0.516864	-0.334864	0.636636	-0.715364	0.305004	0.338159
PFL1820w	PFL1820w:: conserved Plasmodium protein, unknown function	0.282182	-0.105818	0.276182	-0.421818	0.713182	-0.694818	0.351182	0.173182	-0.389818	-0.0128182	-0.170818	0.304193	0.339378
PFE0040c	PFE0040c:: Mature parasite-infected erythrocyte surface antigen (MESA) or PfEMP2	0.957212	-0.120455	0.132545	-0.600455	-0.620788	0.139879	-0.412121	-0.890121	-0.664455	0.191212	1.88755	0.303867	0.339871
PF10_0062	PF10_0062:: NOT family protein, putative	-0.366594	0.318406	0.841406	-0.0225944	-0.571594		-0.445594	-1.02959	0.914756	0.361406		0.30378	0.340001
PF14_0253	PF14_0253:: conserved Plasmodium membrane protein, unknown function	0.212955	-0.0915455	0.363455	0.495955	-0.617045	-0.309545	0.698455	-0.728545	0.00395455	-0.155045	0.126955	0.303559	0.340335
PF13_0139	PF13_0139:: conserved Plasmodium protein, unknown function	-0.0806212	0.757379	0.102879	0.223879	0.409879	0.886712	0.186879	0.184879	-0.925621	-1.34062	-0.405621	0.303119	0.340999
PFL2020c	PFL2020c:: conserved Plasmodium protein, unknown function	0.120455	-0.399545	0.980455	0.415455	-0.608545	-0.568545	-0.0185455	-0.147545	-0.138545	0.0934545	0.271455	0.302939	0.341271
PF08_0091	PF08_0091:: conserved Plasmodium protein, unknown function	-0.0215	1.465	-0.5175	-0.242	0.104	0.198	-0.2455	-0.286	0.4255	-0.0865	-0.7935	0.302655	0.341701
PFL0135w	PFL0135w:: conserved Plasmodium protein, unknown function	0.257909	-0.354091	0.511909	0.296409	-0.312091	-0.113591	0.0639091	-0.0415909	-0.175091	-0.159591	0.0259091	0.302444	0.342021
PF11_0185	PF11_0185:: conserved Plasmodium protein, unknown function	0.512045	1.00705	-0.639621	0.0960455	-0.167288	-0.524621	-0.251955	-0.0726212	0.633712	0.343379	-0.936121	0.301981	0.342723
PFF1280w	PFF1280w:: Sec14 domain containing protein	-0.186322	0.334678	0.275678	-0.357822	0.409678	0.0781783	0.174678	0.274178		-0.505605	-0.497322	0.301671	0.343194
PFI0990c	PFI0990c:: CS-domain containing protein, conserved in Apicomplexa	0.111227	0.391727	-0.149773	-0.143773	0.141227	0.407727	-0.213273	0.0107273	-0.450773	-0.212273	0.107227	0.301351	0.34368
PF14_0656	PF14_0656:: U2 snRNP auxiliary factor, putative	0.345343	-0.240657	0.490343	0.0123427	0.388573	0.451343	0.00334273	0.522343	-0.697657	-0.588657	-0.686657	0.300883	0.344392
MAL8P1.105	MAL8P1.105:: conserved protein, unknown function	0.136909	1.10441	-0.413091	-0.338091	0.0934091	-0.475091	-0.109091	-0.671591	0.686909	0.498409	-0.513091	0.300692	0.344684
PFF0170w	PFF0170w:: calcium antiporter, putative	-0.235591	0.563909	0.233909	0.546409	0.492409	-0.225091	0.159909	0.0419091	-0.471591	-0.401591	-0.704591	0.300191	0.345448
PFL1930w	PFL1930w:: conserved Plasmodium protein, unknown function	0.236253	0.195364	-0.158636	0.00369697	-0.0018447	0.223905	-0.0955947	-0.239414	-0.351859	-0.0295253	0.217655	0.300099	0.345589
PF14_0246	PF14_0246:: phosphoenolpyruvate carboxylase, putative	0.0941364	0.0196364	0.101136	0.254636	0.401136	0.00163636	0.158136	-0.332864	-0.0648636	-0.335864	-0.296864	0.300081	0.345616
PF14_0376	PF14_0376:: leucine carboxyl methyltransferase, putative	0.557959	0.159559	-0.0258909	-0.269891	-0.403891	-0.390891	-0.530891	-0.623891	0.142109	-0.319891	1.70561	0.299832	0.345996
PF11_0322	PF11_0322:: conserved Plasmodium protein, unknown function	0.306455	-0.0405455	0.490455	-0.252545	-1.20555	1.43445	0.462455	0.376455	-1.24055	-0.420545	0.0894545	0.298162	0.348555
PF13_0254	PF13_0254:: conserved Plasmodium membrane protein, unknown function	0.198864	0.132864	-0.0971364	-0.212303	0.272364	0.00286364	0.0108636	0.13703	-0.377803	0.068497	-0.136103	0.297471	0.349618
MAL8P1.205	MAL8P1.205:: Plasmodium exported protein, unknown function	-0.0231818	1.63182	-0.601182	-0.398182	0.110318	-0.458182	-0.587682	0.589818	-0.199182	0.200318	-0.264682	0.296978	0.350379
PF10_0226	PF10_0226:: conserved Plasmodium protein, unknown function	0.561974	0.257974	-0.323026	0.0259742	0.0929742	0.522974	-0.492026	-0.383026	-0.253026	0.00325758	-0.0140258	0.296937	0.350441
PFI0200c	PFI0200c:: adapter-related protein, putative	0.146061	-0.000939394	0.0177273	-0.0782727	0.238727	0.00506061	-0.105273	0.0570606	0.162394	-0.158939	-0.283606	0.296572	0.351005
PFB0205c	PFB0205c:: 5'-3' exonuclease, putative	0.214591	0.0370909	0.149091	-0.416409	-0.985909	0.737091	-0.0389091	-0.0639091	-0.248909	0.154591	0.461591	0.295944	0.351976
PF11_0199	PF11_0199:: conserved Plasmodium protein, unknown function	0.193273	-0.0557273	0.490273	0.281273	0.342273	-1.27773	0.630273	0.139273	0.136273	0.210273	-1.08973	0.295118	0.353257
MAL8P1.97	MAL8P1.97:: hypothetical protein	1.30002	0.20902	-0.04498		-3.47498	-1.13498	0.40402	0.41702	0.44202	0.20082	1.68202	0.294058	0.354905
PF13_0064	PF13_0064:: conserved Plasmodium protein, unknown function	0.1056	-0.2744	0.8726	-0.1564	-0.0644	-1.2044	-0.2444	0.1186	0.5786	0.2686		0.292599	0.357183
PF07_0106	PF07_0106:: conserved Plasmodium protein, unknown function	0.143591	-0.234409	0.428591	-0.139909	-0.127409	0.248591	0.0375909	0.220591	-0.0534091	-0.243409	-0.280409	0.291833	0.358384
PF13_0196	PF13_0196:: MSP7-like protein	0.431273	1.99377	-1.01323	-0.773727	-0.342227	-0.286727	-0.951727	-0.780727	0.795273	0.930773	-0.00272727	0.291831	0.358386
PF11_0058	PF11_0058:: RNA polymerase subunit, putative	0.444415	-0.0415848	0.217415	-0.0125848	-0.966585	0.292415	0.280415	0.0444152	-0.922535	1.23542	-0.571202	0.291362	0.359123
MAL8P1.15	MAL8P1.15:: conserved Plasmodium protein, unknown function	0.55465	0.20765	-0.31685	-0.42685	-0.41485	0.03165	-0.09085	0.25515	0.31415	-0.11385		0.290232	0.360901
PFL1115w	PFL1115w:: conserved Plasmodium protein, unknown function	0.211318	0.193318	0.0543182	-0.418682	-0.415682	-1.15968	-0.216182	0.124818	0.948818	0.372318	0.305318	0.290051	0.361186
PFD0255w	PFD0255w:: ag-1 blood stage membrane protein homologue	0.0314545	0.508455	-0.193045	-0.264545	-0.0175455	0.192455	-0.287045	-0.122545	0.166455	-0.139045	0.124955	0.290047	0.361193
MAL13P1.179	MAL13P1.179:: conserved Plasmodium protein, unknown function	0.362545	-0.146455	0.210545	-0.150955	-0.0524545	-0.852455	0.171545	0.405045	0.290045	0.167545	-0.404955	0.289614	0.361877
PFE0390w	PFE0390w:: conserved Plasmodium protein, unknown function	-0.28423	0.93077	0.22477	-0.85823	-0.50423	-1.32623	-0.08123	0.54677		0.99177	0.36007	0.289588	0.361918
PFL1165w	PFL1165w:: conserved Plasmodium protein, unknown function	0.15072	0.0147202	-0.0372798	0.10072	-0.10578	-0.11228	0.17422	-0.0982798		-0.0867613		0.28791	0.364576
PFA0300c	PFA0300c:: v-type ATPase, subunit C, putative	1.04027	-0.584227	0.410273	-0.208727	-0.0172273	0.0692727	0.212273	0.537773	-1.15123	0.369773	-0.678227	0.287504	0.365222
PFF0935c	PFF0935c:: conserved Plasmodium protein, unknown function	0.105423	0.0114227	0.186473	0.392873	-0.302327	0.147673	-0.523827	-0.588727	0.0180061	0.0803394	0.472673	0.286451	0.3669
PFD0405c	PFD0405c:: Zinc-finger, RAN binding protein, putative	-0.0755455	0.273455	0.342455	-0.844545	-0.565545	0.0604545	-0.786545	-0.110545	0.959455	0.194455	0.552455	0.285611	0.368243
PFL1065c	PFL1065c:: conserved Plasmodium protein, unknown function	0.334773	-0.120727	0.147273	0.501773	-0.374227	0.0822727	0.0337727	-0.144227	0.0827727	-0.663227	0.119773	0.28527	0.368788
PFC0150w	PFC0150w:: HAD superfamily protein, putative	0.299136	0.501636	-0.255864	0.351136	-0.493364	0.293636	-0.205864	-0.564364	-0.456364	-0.240364	0.770636	0.285196	0.368906
PF14_0664	PF14_0664:: biotin carboxylase subunit of acetyl CoA carboxylase, putative	-0.0569091	0.911841	-0.193409	-0.330909	0.573091	0.193091	0.216841	0.100591	-0.0404091	-0.506909	-0.866909	0.285065	0.369117
PFE0050w	PFE0050w:: Plasmodium exported protein, unknown function	0.715455	-0.149545	0.326455	-0.286545	-1.79955	0.760455	-0.00754546	-0.418545	-1.06755	0.770455	1.15645	0.284731	0.369653
PF10_0206	PF10_0206:: conserved Plasmodium protein, unknown function	0.123591	-0.0689091	0.128591	-0.224909	0.111591	0.200091	-0.136409	0.219091	-0.201909	-0.162909	0.0120909	0.284717	0.369675
PFI1170c	PFI1170c:: thioredoxin reductase	0.0502273	-0.156273	0.376227	-0.282773	-0.0472727	0.0987273	-0.136773	0.0162273	-0.0977727	-0.0932727	0.272727	0.284586	0.369885
MAL13P1.318	MAL13P1.318:: mitochondrial ribosomal protein L9 precursor, putative	0.161636	0.421636	0.00463636	-1.28036	0.0426364	-0.431364	-0.0383636	-0.229364	1.27164	0.464636	-0.387364	0.283808	0.371137
PF14_0327	PF14_0327:: methionine aminopeptidase, type II, putative	0.385132	-0.160368	0.0316318	-0.0308682	0.0361318	-0.0938682	-0.248368	-0.0323682	0.192632	-0.154368	0.0746818	0.283797	0.371153
PFC0425w	PFC0425w:: conserved Plasmodium protein, unknown function	0.314802	-0.133341	0.184374	-0.261626	-0.083055	0.736802	0.178088	-0.112484	-0.441198	-0.211998	-0.170365	0.283261	0.372018
PF11_0296	PF11_0296:: conserved protein, unknown function	0.334	-0.1555	0.276	-0.7935	0.119	0.713	0.073	0.2215	-0.1025	-0.0985	-0.5865	0.282558	0.373152
PFL0455c	PFL0455c:: conserved Plasmodium protein, unknown function	1.03678	-0.258222	0.167778	-1.15722	0.249778	-1.62622	-0.00122222	0.827778		0.760778		0.282324	0.37353
PF10_0147	PF10_0147:: FAD synthetase, putative	0.0266364	0.0866364	0.0236364	0.0236364	-0.0323636	0.337636	-0.0873636	-0.100364	0.118636	-0.299364	-0.0973636	0.282285	0.373593
PF13_0260	PF13_0260:: conserved Plasmodium membrane protein, unknown function	-0.00772727	0.338273	-0.0627273	-0.137727	0.132273	-0.428727	-0.202727	0.184273	0.171273	-0.0827273	0.0962727	0.282116	0.373866
PFC1040w	PFC1040w:: conserved Plasmodium protein, unknown function	0.17375	-0.23825	0.64525	-0.02825	-0.81775	-0.68075	-0.17275	0.01825		0.65525	0.44525	0.281906	0.374206
PFD0145c	PFD0145c:: regulator of chromosome condensation, putative	0.0100455	0.298545	-0.0244545	-0.275955	-0.0544545	-0.0329545	-0.0139545	0.393545	0.263545	-0.0394545	-0.524455	0.281251	0.375268
PFI1510w	PFI1510w:: Nucleolar protein Nop52, putative	0.487818	-0.378682	0.468318	-0.383682	-0.117182	0.776318	-0.577682	0.410318	-0.316682	-0.224682	-0.144182	0.281188	0.375371
PFF1315w	PFF1315w:: ankyrin-repeat protein, putative	-0.0585152	0.0978182	0.188485	0.382485	-0.159182	-0.237515	0.0778182	0.272152	-0.0725152	-0.260515	-0.230515	0.2805	0.376487
PFL2180w	PFL2180w:: mitochondrial ribosomal protein L3 precursor, putative	0.614182	0.739182	-0.532818	-1.01982	0.0421818	-0.0868182	-0.626818	-0.675818	0.109182	0.777182	0.660182	0.280444	0.376579
PFD0850c	PFD0850c:: Memo-like protein	0.155066	0.220066	-0.0549343	-0.407934	-0.236934	0.380066	-0.304934	-0.284934	-0.313934	0.539066	0.309343	0.279974	0.377344
PF10_0171	PF10_0171:: conserved Plasmodium protein, unknown function	0.216227	-0.154773	0.188727	0.171727	-0.0217727	0.0802273	0.00272727	0.0702273	-0.00277273	-0.0467727	-0.503773	0.27962	0.377921
PFE0155w	PFE0155w:: conserved Plasmodium protein, unknown function	0.495444	0.0534444	-0.0615556	-0.497556	-0.0525556	-0.0715556	-0.383556	-0.313556	-0.454056	0.258944	1.02656	0.278886	0.37912
PFD1015w	PFD1015w::null	0.431818	0.128818	-0.143682	-0.277682	0.0833182	0.269318	0.235818	0.00331818	-0.538682	0.454318	-0.646682	0.278886	0.379121
PFI0610w	PFI0610w:: conserved Plasmodium protein, unknown function	0.0426364	0.264636	0.0436364	-0.645364	0.462636	-0.259364	-0.366364	0.382636	0.571636	-0.341364	-0.155364	0.277328	0.381672
PF08_0081	PF08_0081:: conserved Plasmodium protein, unknown function	0.236955	0.129955	0.00895454	0.428955	-0.184045	-0.836545	0.475955	0.175955	-0.658545	0.415455	-0.193045	0.277268	0.381771
PFL1200c	PFL1200c:: splicing factor 3b subunit, putative	0.172982	-0.0770182	0.249982	-0.368018	0.0879818	-0.558018	-0.425018	0.0599818	0.486982	0.499982	-0.129818	0.277029	0.382163
MAL13P1.258	MAL13P1.258:: conserved Plasmodium protein, unknown function	0.184788	-0.124212	0.175121	0.242288	0.198788	-0.151212	-0.446879	0.0144545	-0.0822121	-0.0257121	0.0147879	0.276959	0.382279
PF07_0101	PF07_0101:: conserved Plasmodium protein, unknown function	0.0100303	0.65103	-0.22272	0.161947	-0.0384697	0.49703	-0.23847	-0.10522	-0.234053	-0.383053	-0.098053	0.276122	0.383657
PF07_0020	PF07_0020:: methyltransferase, putative	0.170136	-0.0178636	0.0596364	0.301636	0.179636	0.0636364	0.0216364	0.169636	-0.278364	-0.411864	-0.257864	0.27585	0.384105
PF10_0151	PF10_0151:: conserved Plasmodium protein, unknown function	-0.0456818	0.493818	-0.0791818	0.292818	-0.359182	0.268818	-0.117682	0.187818	-0.429182	0.0828182	-0.295182	0.275548	0.384605
PFF0930w	PFF0930w:: conserved Plasmodium protein, unknown function	0.154045	0.0235455	0.0205455	-0.135455	0.425545	-0.116955	-0.186455	0.222045	-0.202455	-0.322455	0.118045	0.275104	0.385338
PF11_0292	PF11_0292:: conserved Plasmodium protein, unknown function	-0.153662	0.135338	0.409338	-0.303662	-0.228479	-0.340662	-0.594662	0.430438	0.356338	0.240338	0.0493379	0.274326	0.386626
PF14_0637	PF14_0637:: rhoptry protein, putative	0.54053	-0.460136	0.518197	0.245864	-0.303803	0.646864	0.264864	-0.41547	-0.60197	-0.40247	-0.0324697	0.27396	0.387234
PF10_0134	PF10_0134:: conserved Plasmodium protein, unknown function	0.978545	-0.438455	0.181545	-0.909455	0.0665455	-0.283455	-0.385455	-0.0714545	-0.279455	0.615545	0.525545	0.2738	0.387499
PF13_0062	PF13_0062:: clathrin-adaptor medium chain, putative	0.786955	-0.419045	0.349955	0.233955	-0.871045	-0.974545	0.487455	0.285455	-0.188545	0.596455	-0.287045	0.272554	0.389571
PFL0380c	PFL0380c:: tRNA delta(2)-isopentenylpyrophosphate transferase, putative	0.0225455	-0.00545454	0.386545	-0.765455	0.179545	-0.499955	-0.354455	0.0710455	0.662545	0.248045	0.0550455	0.272538	0.389598
PF11_0256	PF11_0256:: pyruvate dehydrogenase E1 component, alpha subunit, putative	0.3365	1.035	-0.595	-0.3955	-0.076	-0.2095	-0.495	-0.489	0.775	0.5295	-0.416	0.272498	0.389665
PF14_0536	PF14_0536:: conserved Plasmodium protein, unknown function	0.577727	-0.256773	0.137227	-0.223273	0.175727	0.447227	0.0732273	0.101227	-0.0527727	-0.239773	-0.739773	0.272178	0.390199
PF10_0016	PF10_0016:: acyl CoA binding protein, isoform 2, ACBP2	1.58191	-0.595091	0.191909	-0.335091	-0.770091	-0.0860909	-0.237091	0.486909	-1.37509	1.60091	-0.463091	0.271648	0.391083
PFL0150w	PFL0150w:: origin recognition complex 1 protein	0.347045	0.155045	-0.0814545	0.705045	0.0695455	-0.190955	-0.0194545	-0.347455	-0.360455	-0.813455	0.536545	0.271582	0.391194
MAL13P1.80	MAL13P1.80::null	0.092	-0.206	0.437	-0.094	-0.332	-0.059	0.421	0.088	-0.192	-0.013	-0.142	0.271174	0.391878
PFE0265c	PFE0265c:: conserved Plasmodium protein, unknown function	0.0481818	-0.120318	0.380682	-0.244818	-0.110818	0.419182	-0.315818	-0.0928182	0.145182	-0.306818	0.198182	0.270967	0.392223
MAL13P1.395	MAL13P1.395:: krox-like protein. putative	1.06139	-0.393611	-0.0356111	-0.221111	-0.527611	-0.108611	0.484389	-0.512611	0.253389			0.270953	0.392247
PF07_0030	PF07_0030:: heat shock protein 86 family protein	0.257455	-0.186545	0.284955	-0.175045	0.473455	0.268955	0.0454545	0.170955	-0.428045	-0.257045	-0.454545	0.270764	0.392564
PF10_0033	PF10_0033:: conserved Plasmodium protein, unknown function	0.113182	0.458182	0.0781818	0.362182	0.109182	-0.949818	0.677182	0.0111818	-0.135818	1.02718	-1.75082	0.269747	0.394271
PF10_0125	PF10_0125:: conserved Plasmodium protein, unknown function	0.177525	0.206025	-0.072475	-0.451975	0.172025	-0.106975	-0.347975	-0.407975	0.219525	0.612275		0.269583	0.394546
PFA0345w	PFA0345w:: centrin-1	0.183182	0.697182	-0.380818	-0.212818	0.0111818	0.431182	-0.306818	-0.218818	-0.261818	0.393182	-0.334818	0.269276	0.395064
PF14_0720	PF14_0720:: conserved protein, unknown function	0.477818	-0.342182	0.362818	-0.167182	-0.0301818	0.412818	-0.477182	-0.0731818	-0.544182	-0.246182	0.626818	0.268948	0.395616
PF11_0284	PF11_0284:: methyltransferase, putative	0.317667	-0.505333	0.726667	0.258667	-0.449333	-0.631333	0.0966667	0.280667		-0.0943333		0.267919	0.397352
PF13_0032	PF13_0032:: hydrolase, putative	0.154909	0.608909	-0.299091	0.195909	0.137409	0.557409	-0.101591	-0.342091	-0.0855909	-0.462591	-0.363591	0.267372	0.398278
PFC0630w	PFC0630w:: zinc finger protein, putative	0.662364	-0.375636	0.397364	0.821364	-0.927636	-0.638636	-0.241636	0.690364	-0.495636	-0.212636	0.320364	0.267244	0.398495
PFF0865w	PFF0865w:: histone H3	-0.240182	0.897818	-0.159182	0.240818	-0.293182	-0.0951818	-0.174182	0.284818	-0.218182	-0.00118182	-0.242182	0.267135	0.398679
PF14_0690	PF14_0690:: histone deacetylase, putative	0.234455	0.845455	-0.434795	-0.258295	0.0784545	-0.0415455	-0.127545	-0.173795	0.637455	0.241455	-1.0013	0.266659	0.399487
PFC1011c	PFC1011c:: conserved Plasmodium membrane protein, unknown function	0.45498	-0.22602	0.13048	0.00748	0.31898	-0.62552	0.15098	0.04598	-0.04682	-0.21052		0.266483	0.399785
PFB0230c	PFB0230c:: MORN repeat protein, putative		0.303856	-0.0906444	-0.0826444	0.175356	0.194356	-0.474144	-0.0178444	-0.144644	0.136356		0.266291	0.400111
PF14_0581	PF14_0581:: apicoplast ribosomal protein S10 precursor, putative	-0.115909	0.261091	0.114091	-0.134909	-0.150909	0.233091	-0.426909	0.149091	-0.299909	0.260091	0.111091	0.266006	0.400595
PFB0930w	PFB0930w:: Plasmodium exported protein (hyp9), unknown function	-0.0709894	0.247011	0.711011	0.343011	-2.18699	1.28701	-0.819106	-0.150989	-0.580989	-0.0519894	1.27301	0.264984	0.402335
PFL1755w	PFL1755w:: conserved Plasmodium protein, unknown function	0.176077	1.19358	-0.534923	-0.362923	-0.803923	-0.0659227	-0.314923	-0.792923	0.195077	0.670077	0.640727	0.264846	0.402571
PFL1605w	PFL1605w:: pentatricopeptide repeat protein, putative	0.129106	0.198106	-0.0612273	0.0217727	0.0171061	0.602439	-0.000893939	-0.301894	-0.518394	0.0727727	-0.158894	0.264672	0.402869
MAL8P1.35	MAL8P1.35:: exonuclease, putative	0.157773	-0.132727	0.161273	-0.288727	0.222773	0.0547727	-0.0207273	-0.0532273	-0.0957273	-0.107227	0.101773	0.264626	0.402946
PFL1105c	PFL1105c:: conserved Plasmodium protein, unknown function	0.0401181	-0.00288195	0.230118	0.0611181	0.217118	0.454118	0.226118	-0.167882	-0.600181	-0.308882	-0.148882	0.264568	0.403046
PFE0675c	PFE0675c:: deoxyribodipyrimidine photolyase (photoreactivating enzyme, DNA photolyase), putative	0.788409	0.322909	-0.492591	-0.464091	0.460909	0.379909	-0.205091	0.0154091	-0.722091	0.244409	-0.328091	0.26456	0.40306
PFC0995c	PFC0995c:: acyl CoA	0.217455	0.0419545	-0.0740455	-0.375545	0.0724545	0.141955	-0.140045	-0.103545	0.0784545	0.126455	0.0144545	0.263892	0.404201
PFI0230c	PFI0230c:: bacterial histone-like protein	-0.01	0.749	-0.228	-0.509	-0.252	0.397	-0.271	-0.3	-0.309	0.29	0.443	0.263652	0.404611
PF08_0127	PF08_0127:: conserved Plasmodium protein, unknown function	0.251	-0.208	0.4575	0.3345	0.186	0.3125	0.0205	0.614	-0.523	-0.891	-0.554	0.26355	0.404786
PFE0245c	PFE0245c:: conserved Plasmodium membrane protein, unknown function	0.418017	-0.108583	0.148817	0.539017	0.412067	0.100617	0.323017	0.130417	-0.698517	-0.355183	-0.909683	0.262933	0.405844
PF08_0022	PF08_0022:: conserved Plasmodium protein, unknown function	-0.04976	0.37924	-0.07476	-0.16476	-0.03776	0.24024	-0.26376	-0.24076	0.22784	-0.01576		0.262514	0.406563
PFC0911c	PFC0911c:: conserved Plasmodium protein, unknown function	0.728	0.012	-0.202	-0.331	-0.38	0.316	-0.413	-0.399	-0.15	0.875	-0.056	0.26221	0.407086
PF14_0576	PF14_0576:: ubiquitin carboxyl-terminal hydrolase, putative	0.0735455	-0.101455	0.432545	0.433545	-0.982455	0.275545	-0.0314545	0.227545	-0.256455	-0.0304545	-0.0404545	0.261918	0.407588
MAL13P1.150	MAL13P1.150:: conserved Plasmodium protein, unknown function	0.728	-0.022	-0.077	-1.1345	0.538	0.93	0.1915	-0.434	-0.4835	-0.2365		0.261613	0.408113
PF14_0270	PF14_0270:: apicoplast ribosomal protein L15 precursor, putative	0.169955	0.0404545	0.0869545	0.168455	-0.0345455	0.376955	0.0879545	0.440955	-0.990045	-0.0105455	-0.336545	0.261232	0.40877
PF14_0500	PF14_0500:: SNARE protein, putative	0.0661818	0.363182	-0.133818	0.123182	0.0171818	0.0101818	0.176182	0.0931818	-0.430818	0.205182	-0.489818	0.260235	0.410491
PFI1485c	PFI1485c:: diacylglycerol kinase, putative	-0.0727273	0.0412727	0.300773	-0.122227	0.158273	-0.545227	-0.0797273	0.201273	0.339773	0.0412727	-0.262727	0.260104	0.410718
PF10_0340	PF10_0340:: methionine-tRNA ligase, putative	0.434545	0.111045	-0.0174545	-0.00695455	0.712545	-0.103955	0.182045	0.207045	0.318045	-0.185955	-1.65095	0.259725	0.411375
PFI1615c	PFI1615c::null	0.189345	0.0673455	0.0193455	0.0483455	-0.0916545	0.107345	0.0243455	0.0653455	-0.939655	0.0465455	0.463345	0.259692	0.411431
PF14_0184	PF14_0184:: conserved Plasmodium protein, unknown function	-0.0365909	0.559909	-0.141091	0.447409	-0.0820909	0.0144091	-0.0445909	0.0669091	-0.430091	-0.477091	0.122909	0.258955	0.412709
PF14_0736	PF14_0736:: Plasmodium exported protein, unknown function	0.755773	2.32327	-1.28573	-1.73873	-0.141727	-1.48673	-0.949727	-1.05473	1.89727	1.61077	0.0702727	0.258807	0.412965
PF10_0286	PF10_0286:: conserved Plasmodium protein, unknown function	0.225773	0.320773	-0.216727	0.0657727	-0.00272727	0.136273	-0.340227	-0.480727	-0.139227	-0.0682273	0.499273	0.25764	0.414996
PFI0310w	PFI0310w:: Maf-like protein, putative	0.0887727	-0.0267273	0.216273	0.113273	-0.237227	-0.510227	0.299273	0.555273	0.164773	-0.245727	-0.417727	0.257362	0.415481
PFL2260w	PFL2260w:: conserved Plasmodium protein, unknown function	0.249455	0.0904545	-0.00154546	-0.686545	0.164455	-0.296545	-0.151545	0.516455	0.545455	0.192455	-0.622545	0.257335	0.415528
PFL2420w	PFL2420w:: conserved Plasmodium protein, unknown function	0.970682	-0.377318	0.101682	0.212682	0.135182	1.07218	-0.137818	-0.549818	-0.346818	-0.535818	-0.544818	0.256664	0.4167
PFD0590c	PFD0590c:: DNA polymerase alpha	-0.0950152	0.167318	0.228652	0.0726515	0.227318	0.665652	-0.0633485	-0.106682	-0.350682	-0.230015	-0.515848	0.255649	0.418476
MAL8P1.154	MAL8P1.154:: conserved Plasmodium protein, unknown function	0.69697	0.747803	-0.498697	1.2578	-0.847697	-1.7287	-0.197197	-0.857697	0.912303	0.324803	0.190303	0.25505	0.419527
PFI0515w	PFI0515w:: SNARE protein, putative	0.9296	0.6706	-0.7314	-0.8464	-0.6774	0.1476	0.3856	-0.9924	0.1426	0.9716		0.254991	0.419631
PF13_0148	PF13_0148:: conserved Plasmodium protein, unknown function	0.134474	0.359724	-0.211776	-0.0424188	0.213224	0.266153	-0.192151	-0.406276	0.082349	-0.121276	-0.082026	0.254948	0.419706
PFC0556c	PFC0556c:: apicoplast conserved ycf19 protein precursor, unknown function	0.772991	0.581991	-0.566009	-0.611009	-0.536909	-1.09801	0.0469909	-0.527009	0.373991	0.853991	0.708991	0.253692	0.421916
PF11_0171	PF11_0171:: conserved Plasmodium protein, unknown function	0.177364	-0.276636	0.407864	0.0718636	0.141364	-0.417636	-0.265136	0.160364	-0.0946364	-0.0266364	0.121864	0.253424	0.422389
PFL0335c	PFL0335c:: eukaryotic translation initiation factor 5, putative	-0.161864	-0.0903636	0.613136	0.0801364	-0.364864	-0.0583636	-0.0243636	-0.336364	0.136136	-0.0873636	0.294136	0.25336	0.422501
PF13_0203	PF13_0203:: conserved Plasmodium protein, unknown function	0.235	-0.281	0.432	0.009	0.202	-0.361	-0.35	0.079	-0.466	0.515	-0.014	0.253264	0.422671
PF14_0033	PF14_0033:: Sel1 protein	-0.128139	0.228861	0.085861	-0.155139	0.202861	0.217861	-0.090139	0.046861	-0.121139	-0.132139	-0.15561	0.253168	0.42284
PF14_0234	PF14_0234:: DNA-directed DNA polymerase, putative	0.311045	0.219045	-0.130455	-0.383955	-0.332455	0.510045	-0.322455	-0.172455	-0.496955	-0.100455	0.899045	0.25253	0.423968
PF10_0372	PF10_0372:: Antigen UB05	0.229909	0.178909	-0.0190909	0.121909	-0.690091	0.181909	0.356909	0.542909	-0.432091	0.508909	-0.980091	0.251969	0.42496
PF14_0695	PF14_0695:: DNA-directed RNA polymerase, alpha subunit, putative	0.0852727	0.783273	-0.334227	-0.451727	-0.288227	-0.212227	-0.421727	-0.309727	0.285773	0.705773	0.157773	0.251382	0.426001
PFI1750c	PFI1750c:: Plasmodium exported protein (hyp11), unknown function	0.504273	-0.278727	0.704273	-0.152727	-2.41973	1.12727	0.527273	0.303273	-1.26773	0.143273	0.809273	0.251234	0.426264
PF14_0706	PF14_0706:: conserved Plasmodium protein, unknown function	0.941317	1.40982	-1.14918	-0.669683	-0.193183	-0.674183	-0.581683	-0.819183	1.36532	0.957317	-0.586669	0.250564	0.427455
PF14_0620	PF14_0620:: metal-dependent hydrolase, putative	0.588955	-0.325045	0.195455	0.400455	-0.0720455	-0.337545	0.386955	-0.293045	0.155955	0.0149545	-0.715045	0.250333	0.427865
PFA0195w	PFA0195w:: conserved Plasmodium protein, unknown function	0.132227	0.219227	-0.0752727	-0.345773	0.461227	-0.627273	0.236727	0.257727	-0.126273	0.0247273	-0.157273	0.250233	0.428043
PF10_0144	PF10_0144:: prohibitin, putative	0.6677	-0.4983	0.4207	-0.1113	-0.1573	0.8497	-0.6243	-0.0803	-0.6443	0.1777		0.250208	0.428088
PFC0241w	PFC0241w:: conserved Plasmodium protein, unknown function	0.130636	0.232636	-0.0163636	0.0456364	-0.261364	-0.892364	-0.152364	0.896636	0.0766364	0.233636	-0.293364	0.250068	0.428337
PF14_0641	PF14_0641:: 1-deoxy-D-xylulose 5-phosphate reductoisomerase	-0.00854546	0.359955	0.0574545	0.285955	0.405455	0.453955	0.103955	0.312955	-0.380045	-1.10705	-0.484045	0.249871	0.428688
PFD0920w	PFD0920w:: conserved Plasmodium protein, unknown function	-0.0772727	0.353227	0.0737273	0.104727	-0.198273	0.470727	0.295227	-0.0292727	0.294727	-0.578273	-0.709273	0.248795	0.430608
PF13_0261	PF13_0261:: nucleolar preribosomal associated cytoplasmic ATPase, putative	0.917535	0.0315348	-0.382465	-0.852465	0.434535	-0.166465	-0.124465	-0.0334652	0.291535	-0.0163485	-0.0994652	0.248537	0.43107
PF14_0457	PF14_0457:: conserved Plasmodium protein, unknown function	0.808182	-0.108818	-0.157818	0.0381818	-0.312818	-0.456818	0.0531818	0.0231818	-0.239818	0.903182	-0.549818	0.248383	0.431345
PF14_0291	PF14_0291:: conserved Plasmodium protein, unknown function	0.414278	-0.300222	0.237278	0.319278	-0.0762222	-0.539722	-0.145722	0.328278		-0.237222		0.248158	0.431748
PFF0425w	PFF0425w:: conserved Plasmodium protein, unknown function	0.621568	-0.662432	0.790568	0.778568	-0.946432	-0.331432	-0.294432	0.550568	-0.740682	0.118568	0.115568	0.246655	0.434446
MAL13P1.115	MAL13P1.115::conserved protein, unknown function	0.287636	-0.161364	0.251636	-0.700364	0.419636	-0.765364	0.0436364	0.0506364	0.359636	0.258636	-0.0443636	0.246523	0.434682
PF14_0304	PF14_0304:: conserved Plasmodium protein, unknown function	-0.0230909	0.0969091	0.136576	-0.662424	0.240242	0.0615758	0.147909	-0.0814242	-0.0874242	0.334576	-0.163424	0.245737	0.436098
MAL13P1.69	MAL13P1.69:: septum formation protein MAF homologue, putative	0.215818	0.165818	-0.0871818	-0.703182	0.0548182	0.271818	-0.417182	0.152818	0.418818	0.208818	-0.281182	0.245005	0.43742
PFB0635w	PFB0635w:: T-complex protein 1, putative	-0.115045	0.186455	0.122955	0.0689545	-0.182545	-0.164545	-0.127545	0.184455	0.202955	-0.340045	0.163955	0.244714	0.437945
MAL13P1.282	MAL13P1.282:: conserved Plasmodium protein, unknown function	0.398636	0.147636	-0.190364	-0.275364	-0.154364	-0.0283636	-0.238364	-0.570364	0.0156364	0.225636	0.669636	0.244523	0.43829
PF11_0177	PF11_0177:: deubiquinating/deneddylating enzyme	0.4038	0.6668	-0.4247	-0.6132	-0.1722	-0.0347	-0.7642	-0.5692	-0.1117	0.4198	1.1995	0.244214	0.43885
PFL0820c	PFL0820c:: conserved Plasmodium protein, unknown function	0.699545	-0.675455	0.738545	0.618545	-1.14745	0.127545	0.121545	-0.174455	-0.259455	-0.743455	0.694545	0.24329	0.440525
PFC0912w	PFC0912w:: signal peptidase, putative	0.335273	0.712273	-0.507727	-0.294727	-0.164727	0.602273	-0.410727	-0.349727	-0.443727	0.372273	0.149273	0.242781	0.44145
PFF0385c	PFF0385c:: conserved Plasmodium protein, unknown function	0.456573	-0.174927	0.139073	-0.261927	0.144073	-0.173427	0.00907273	0.578073	-1.04893	0.272073	0.0602727	0.242474	0.442007
PF13_0317	PF13_0317:: conserved Plasmodium protein, unknown function	0.0522727	1.10327	-0.294727	-0.964727	-0.882727	-0.416727	-0.555727	-0.763727	0.370273	0.965273	1.38727	0.24228	0.442361
MAL8P1.3	MAL8P1.3:: Plasmodium exported protein (hyp9), unknown function	0.379182	-0.415818	0.532182	-0.211818	-0.499818	0.491182	-0.293818	-0.0268182	-0.615818	0.0821818	0.579182	0.241069	0.44457
PFI0225w	PFI0225w:: ubiquitin specific protease, putative	-0.0586364	0.00469697	0.25203	0.286364	-0.243303	0.083697	0.150697	0.102697	-0.154303	-0.330636	-0.093303	0.240549	0.445519
PF14_0748	PF14_0748:: Plasmodium exported protein (PHISTa), unknown function	0.0507273	1.61473	-0.725273	-0.449273	-0.179273	-0.295273	-0.556273	-0.735273	-0.0442727	0.117727	1.20173	0.240468	0.445668
PF10_0363	PF10_0363:: pyruvate kinase 2, putative	0.0167273	0.153727	0.125727	0.0202273	-0.907773	0.704727	0.196227	-0.0712727	-0.539273	0.224727	0.0762273	0.240134	0.446279
rps11	rps11::null	-0.113444	0.559556		0.236556	0.834556	-0.0314444		0.578556	-0.988444	-0.0404444	-1.03544	0.239808	0.446876
PF11_0459	PF11_0459:: conserved Plasmodium membrane protein, unknown function	0.724	-0.117	-0.086	1.181	-0.181	-0.111	-0.196	-0.175	-0.19	-0.326	-0.523	0.239609	0.44724
PF10_0114	PF10_0114:: DNA repair protein RAD23, putative	0.100955	-0.179545	0.377455	0.382955	-0.499545	0.247455	-0.105545	0.0534545	-0.206045	-0.291545	0.119955	0.239564	0.447324
MAL13P1.332	MAL13P1.332:: conserved Plasmodium protein, unknown function	0.323033	0.109033	-0.0949667	-0.178967	-0.150967	0.631033	-0.667333	-0.193967	-0.243967	0.584033	-0.116967	0.239206	0.44798
PFL1745c	PFL1745c:: clustered-asparagine-rich protein	0.630364	0.159864	-0.264136	0.0893636	-0.709636	0.145364	0.331864	-0.423136	-0.759136	0.911364	-0.112136	0.238993	0.448371
PFI1010w	PFI1010w:: conserved Plasmodium protein, unknown function	0.272318	0.328318	-0.272182	0.0548182	0.163818	0.452318	-0.0551818	-0.107182	-0.00768182	-0.562682	-0.266682	0.238913	0.448518
PFD0970c	PFD0970c:: zinc finger protein, putative	0.258042	-0.292958	0.287209	0.0810424	0.0138758	0.231709	-0.144958	0.0326424	-0.182358	-0.262291	-0.0219576	0.237967	0.450258
PF13_0086	PF13_0086:: conserved Plasmodium protein, unknown function	-0.121727	0.637273	0.0462727	0.0407727	0.292273	0.400773	0.187273	-0.00422727	0.742773	-1.04023	-1.18123	0.237899	0.450384
PFI1135c	PFI1135c:: OTU-like cysteine protease, putative	-0.046	-0.109	0.865	-0.177	-1.139	1.422	0.065	-0.654	-0.699	-0.223	0.695	0.237871	0.450435
PF13_0287	PF13_0287:: adenylosuccinate synthetase	0.0165	-0.0975	0.3945	-0.367	-0.185	0.132	-0.1305	-0.5595	0.0755	0.17	0.551	0.237727	0.450702
PFA0490w	PFA0490w:: conserved Plasmodium protein, unknown function	0.0499386	1.10394	-0.537061	-0.111061	-0.0440614	0.796939	-0.254061	-0.245061	-0.183395	-0.210053	-0.366061	0.236062	0.453777
PF13_0089	PF13_0089:: Inositol polyphosphate kinase, putative	0.0242273	-0.0569394	0.189561	-0.192439	0.386227	-0.0881061	-0.0371061	0.0175606	-0.164773	-0.0727727	-0.00543939	0.235757	0.45434
PF13_0169	PF13_0169:: conserved Plasmodium protein, unknown function	-0.209455	0.330545	0.229545	0.0475455	0.141045	0.411545	-0.136955	-0.125955	-0.618455	-0.535455	0.466045	0.2353	0.455188
PFF0970w	PFF0970w:: splicing factor 3a subunit, putative	0.355182	-0.538818	0.658182	-0.00981818	0.0701818	0.174182	-0.337818	0.484182	-0.150818	-0.458818	-0.245818	0.234644	0.456408
PF13_0360	PF13_0360:: conserved Plasmodium protein, unknown function	0.56105	0.11555	-0.25245	-0.33345	-0.65795	-0.23945	-0.36995	0.30255	0.59805	0.27605		0.234419	0.456825
PFE0700c	PFE0700c:: tubulin-tyrosine ligase, putative	-0.367334	1.06867	0.173666	0.493666	0.480666	1.41534	0.300666	-0.0983341	-0.751334	-1.61133	-1.10433	0.233791	0.457995
rpoC	rpoC::null	-0.292091	0.502409	0.192909	0.447409	0.272409	0.327409	-0.731591	-0.151591	-0.130591	-0.0885909	-0.348091	0.233757	0.458058
PF10_0065	PF10_0065:: conserved Plasmodium protein, unknown function	1.14711	0.934111	-1.25489	-0.274889	0.323111	0.491111	-0.377889	-0.610889	-0.376889			0.233562	0.458422
PF14_0213	PF14_0213:: conserved Plasmodium protein, unknown function	0.532273	0.0737727	-0.210727	-0.439227	-0.00172727	-0.351227	-0.563227	0.0262727	-0.0122273	0.293273	0.652773	0.233454	0.458622
PFE1145w	PFE1145w:: conserved Plasmodium protein, unknown function	0.599832	0.084665	-0.230002	0.724665	-0.445002	-0.523002	-0.703002	0.224332	0.173332	0.0941817		0.233393	0.458736
PF10_0215	PF10_0215:: conserved Plasmodium membrane protein, unknown function	0.208136	-0.0463636	0.249636	0.166636	0.816636	0.307636	0.240136	0.103636	-1.36936	-0.325364	-0.351364	0.233239	0.459023
MAL13P1.164	MAL13P1.164:: elongation factor Tu, putative	0.165273	0.229273	-0.151727	-0.109227	-0.100227	0.278773	-0.456727	-0.270227	0.197773	0.319773	-0.102727	0.232776	0.459888
PF14_0403	PF14_0403:: protein prenyltransferase alpha subunit, putative	0.1834	-0.1486	0.3194	-0.9076	-0.1116	0.5234	0.3849	0.0559		-0.3916	0.0924	0.232735	0.459964
PFE0255w	PFE0255w:: actin-like protein, putative	0.0484091	0.0739091	0.0464091	-0.0400909	-0.204091	0.00240909	0.156909	-0.0620909	-0.129091	-0.500591	0.607909	0.232452	0.460494
PFI0765w	PFI0765w:: conserved Plasmodium protein, unknown function	0.0555455	-0.171455	0.375545	0.385545	-0.285455	-0.321455	0.0645455	0.175545	-0.0224545	-0.0904545	-0.165455	0.232111	0.461131
PFL1665c	PFL1665c:: conserved Plasmodium protein, unknown function	0.326636	-0.128864	0.349636	0.505136	0.504636	0.123636	0.412636	0.786636	-0.321364	-1.30036	-1.25836	0.231178	0.462878
PF14_0399	PF14_0399:: ADP-ribosylation factor-like protein	0.742636	-0.299364	0.114636	-0.142364	-0.199364	0.116636	-0.230364	0.518636	-0.712364	0.915636	-0.824364	0.230781	0.463624
PF14_0260	PF14_0260:: metabolite/drug transporter, putative	0.306045	-0.0484545	-0.00145455	-0.189955	0.356545	-0.324455	0.383045	-0.0919545	-0.0164545	0.153045	-0.525955	0.229148	0.466697
PF14_0345	PF14_0345::null	0.47505	0.0798833	-0.19245	-0.443783	0.79555	-0.0927833	-0.18945	-0.178783	-0.38045	0.127217		0.229033	0.466914
PF10_0212	PF10_0212::null	0.463853	-0.0665758	0.00554329	-0.189147	-0.251004	0.795139	-0.379433	-0.129623	-0.604576	-0.361719	0.717543	0.228977	0.46702
PFE1310c	PFE1310c:: conserved Plasmodium protein, unknown function	0.458	-0.429	0.423	0.039	-0.269	-0.623	0.037	0.614	0.006	0.251	-0.507	0.228922	0.467124
PF08_0034	PF08_0034:: histone acetyltransferase GCN5, putative	0.177667	-0.170667	0.363	-0.0533333	-0.574333	0.325333	-0.102333	-0.326333	-0.388667	-0.163333	0.913	0.228713	0.467518
MAL8P1.130	MAL8P1.130:: conserved Plasmodium membrane protein, unknown function	0.156864	-0.385636	0.930364	-0.507136	-0.663636	-1.02364	-0.346636	0.160364	0.240864	0.0253636	1.41286	0.228656	0.467626
PF14_0565	PF14_0565:: conserved Plasmodium protein, unknown function	-0.0821818	0.0853182	0.363318	-1.00518	-0.224682	-0.00618182	0.141818	0.0188182	0.849818	0.0498182	-0.190682	0.228294	0.46831
PFE1305c	PFE1305c:: ADP-ribosylation factor GTPase-activating protein, putative	0.6046	-0.4414	0.3676	0.1911	-0.9849	0.2021	-0.7409	0.3056		0.5001	-0.0039	0.227485	0.469841
PF14_0174	PF14_0174:: pseudouridine synthase, putative	0.271364	-0.0271364	0.0683636	-0.292636	-0.238636	-0.933136	-0.139636	0.121364	0.638364	0.152364	0.379364	0.226686	0.471354
PF10_0054	PF10_0054:: conserved protein, unknown function	0.541	-0.3855	0.326	0.0275	0.3755	0.2055	0.1345	0.4605	-0.5105	-0.1725	-1.002	0.226405	0.471888
PFI1360c	PFI1360c:: serine/threonine protein phosphatase, putative	-0.131455	0.604545	-0.130455	0.383545	-0.374455	0.0975455	-0.0874545	-0.363455	-0.256455	0.126545	0.131545	0.225163	0.474251
PF14_0540	PF14_0540:: conserved Plasmodium protein, unknown function	0.331091	-0.0554091	0.0810909	0.403591	-0.119409	-0.762409	0.437091	0.317091	0.0155909	0.280091	-0.928409	0.224881	0.474789
MAL7P1.20	MAL7P1.20:: peptide chain release factor, putative	0.1874	-0.1356	0.3124	-0.8866	-0.1956	0.1094	-0.3626	0.1414		-0.0576	0.8874	0.224439	0.475632
PFF1100c	PFF1100c:: transcription factor with AP2 domain(s), putative	-0.0865	0.0155	0.550167	-0.7695	0.7055	-1.1405	0.3295	0.0808333	0.523167	-0.291833	0.0836667	0.224274	0.475947
PFC1060c	PFC1060c:: conserved Plasmodium protein, unknown function	0.0410455	-0.0749545	0.320045	0.166545	0.00804545	0.396045	0.107045	0.375545	-0.678955	-0.421455	-0.238955	0.224088	0.476303
PF11_0276	PF11_0276:: conserved Plasmodium protein, unknown function	0.264773	0.0132727	-0.0212273	-0.481227	0.0712727	0.375273	-0.650227	-0.0687273	-0.0582273	0.243773	0.311273	0.22388	0.476701
PFL1175w	PFL1175w:: conserved Plasmodium protein, unknown function	0.538455	-0.290545	0.0884545	0.207955	0.00495455	-0.580545	-0.0875455	0.350455	-0.0465455	-0.0200455	-0.165045	0.223674	0.477094
PF13_0231	PF13_0231:: Tetratricopeptide repeat family protein, putative	0.309048	-0.257952	0.298048	0.367048	-0.692952	0.0940483	-0.424483	0.0680483	-0.217952	-0.0229517	0.480048	0.223646	0.477149
PFD0890w	PFD0890w:: conserved Plasmodium protein, unknown function	-0.0157273	-0.259727	0.963273	0.142273	-1.67673	0.381273	0.240273	-0.155727	-0.642727	0.226273	0.797273	0.223175	0.478049
PFF0080c	PFF0080c:: TPR-like domain containing protein, putative	-0.600455	1.20355	0.0685455	-0.0204545	-0.194455	0.289545	-0.295455	-0.674455	-0.326455	-0.312455	0.862545	0.222511	0.479324
PF13_0183	PF13_0183:: conserved Plasmodium protein, unknown function	0.758864	-0.332636	0.323364	1.33486	-1.24964	-1.41364	-0.278136	-0.113136	0.156864	1.20586	-0.392636	0.221787	0.480713
MAL7P1.340	MAL7P1.340:: ATP synthase subunit C, putative	-0.161182	0.771818	-0.203182	0.212818	-0.214182	-0.0531818	0.124818	-0.571182	-0.105182	0.379818	-0.181182	0.221072	0.482089
PF11_0224	PF11_0224:: circumsporozoite-related antigen	0.222364	-0.0876364	0.286364	-0.0946364	-1.08164	-0.817636	-0.419636	0.642364	0.125364	0.559364	0.665364	0.220673	0.482858
MAL8P1.64	MAL8P1.64:: conserved Plasmodium protein, unknown function	0.150909	-0.236091	0.320409	0.189909	0.0299091	0.0484091	-0.0350909	0.173909	0.0149091	-0.247091	-0.410091	0.22005	0.48406
PFE1055c	PFE1055c:: conserved Plasmodium protein, unknown function	0.209591	-0.258409	0.311591	-0.142909	-0.0219091	0.183091	-0.152409	0.472091	-0.262909	-0.206909	-0.130909	0.219303	0.485504
PFF0350w	PFF0350w:: MYND finger protein, putative	0.0559765	-0.0955235	0.378977	-0.0530235	-0.124023	-0.250523	0.514477	0.486977	0.223652	-0.205023	-0.93194	0.219203	0.485697
PFC0750w	PFC0750w:: conserved Plasmodium protein, unknown function	-0.0110455	-0.0170455	0.591955	1.45395	-0.718045	-1.07405	0.631955	-0.355545	-0.710045	0.195955	0.0119545	0.219202	0.485698
PFB0920w	PFB0920w:: DNAJ protein, putative	0.405364	-0.462136	0.417364	-0.00713636	-0.199136	-0.558136	0.137864	0.238864	0.0113636	-0.113136	0.128864	0.218836	0.486407
PFE1173c	PFE1173c:: outer arm dynein lc3, putative		-0.282944	0.703056	0.360056		-0.421944	-0.729944	0.242056	-0.677444	0.602056	0.205056	0.218627	0.486813
PF11_0207	PF11_0207:: conserved Plasmodium protein, unknown function	0.180636	-0.151364	0.331136	0.530136	0.0516364	0.126636	0.318636	0.497636	-0.730864	-0.599364	-0.554864	0.217717	0.488578
PFL2140c	PFL2140c:: ADP-ribosylation factor GTPase-activating protein	0.0976364	-0.342364	0.615636	-0.342364	-0.100364	-0.610364	-0.0223636	0.272636	0.245636	0.0736364	0.112636	0.217688	0.488633
PF13_0084	PF13_0084:: ubiquitin-like protein, putative	0.540545	-0.662455	0.703545	-0.253455	-0.771455	-0.106455	-0.294455	0.873545	-0.273455	-0.00445454	0.248545	0.217377	0.489239
PFL1705w	PFL1705w:: RNA binding protein, putative	0.0759091	0.111242	-0.00642424	0.349909	0.269242	-0.380091	0.187576	0.0269091	0.161909	-0.345091	-0.451091	0.217357	0.489276
MAL8P1.101	MAL8P1.101:: RNA binding protein, putative	0.276818	0.304318	-0.312682	-0.204182	0.138818	0.121818	-0.322182	-0.258682	-0.0666818	0.0223182	0.300318	0.217177	0.489627
PFI1380c	PFI1380c:: conserved Plasmodium protein, unknown function	0.1808	-0.3057	0.4748	0.5728	0.0278	-0.0862	-0.6547	-0.1652	0.1608	-0.2052		0.216683	0.490589
PF10_0049	PF10_0049:: conserved Plasmodium membrane protein, unknown function	0.274591	-0.161909	0.163591	0.0525909	0.399091	0.0855909	0.138091	-0.0494091	-0.344409	-0.749409	0.191591	0.21642	0.4911
PF11_0320	PF11_0320:: RNA binding protein s1	0.132455	0.294455	-0.0635455	-0.392545	-0.146545	0.226455	-0.858545	-0.627545	0.162455	0.270455	1.00245	0.216187	0.491555
MAL13P1.17	MAL13P1.17:: conserved Plasmodium protein, unknown function	0.453864	0.411514	-0.474486	-0.552486	-0.420486	-0.00648636	0.320514	0.195514	0.197514	-0.0644864	-0.0604864	0.21609	0.491744
PFD0872w	PFD0872w:: conserved Plasmodium protein, unknown function	-0.264308	0.435192	0.127942	-0.209642	0.370692	0.025025	0.106025	0.112692	-0.0983083	-0.605308		0.216053	0.491816
PFL0840c	PFL0840c:: conserved Plasmodium protein, unknown function	-0.01015	-0.29915	0.93985	1.42185	-0.90265	-0.14615	-0.13365	-0.40715	-0.07565	-0.5815	0.19435	0.215285	0.493316
PFI0760w	PFI0760w:: conserved Plasmodium protein, unknown function	0.2287	-0.2358	0.4042	0.0892	-0.2938	-1.1998	0.1952	0.4147	0.2572	0.1402		0.215002	0.49387
PFL1900w	PFL1900w:: transcription factor with AP2 domain(s), putative	0.112697	-0.121303	0.298697	0.051447	0.441447	0.422947	0.171947	0.100197	-0.642636	-0.405803	-0.429636	0.214833	0.4942
PFI1715w	PFI1715w:: Plasmodium exported protein, unknown function	0.0429	0.9319	-0.4221	-0.3471	0.2589	-0.2941	-0.8721	-0.3271	0.7499	0.2789		0.214641	0.494575
PFE0460c	PFE0460c:: conserved Plasmodium protein, unknown function	0.611273	-0.265727	0.0252727	0.0392727	-0.303727	0.0582727	-0.789727	0.313273	0.0772727	0.153273	0.0812727	0.214414	0.49502
PF10_0338	PF10_0338:: conserved Plasmodium protein, unknown function	0.0281818	1.19518	-0.506818	-0.627818	-0.889818	0.415182	-0.569818	-0.456818	-0.0528182	1.02018	0.445182	0.214301	0.495241
PFB0995w	PFB0995w:: null	0.462364	-0.213636	0.131364	-0.115636	0.0813636	-0.573636	0.591364	0.687364	-0.111636	-0.444636	-0.494636	0.213149	0.497501
PF07_0036	PF07_0036:: Cg6 protein	0.0992727	-0.0267273	0.153273	0.499273	-0.146727	-0.855727	0.0732727	0.260273	0.112273	-0.0747273	-0.0937273	0.212003	0.499755
PF14_0718	PF14_0718:: mediator complex subunit 31, putative	1.112	-0.759	0.681	0.272	0.072	-1.753	0.379	0.978	-1.755	1.733	-0.96	0.211534	0.50068
PF11_0087	PF11_0087:: Rad51 homolog	0.381091	0.328091	-0.395909	0.0485909	-0.00990909	-0.000909091	-0.564409	-0.185409	0.0310909	0.0690909	0.298591	0.209837	0.504033
PFI1390w	PFI1390w:: conserved Plasmodium protein, unknown function	0.635215	-0.343785	0.231215	-0.477785	-0.00478451	-0.405785	0.204215	0.998215	0.132215	0.249215	-1.21815	0.209704	0.504297
PFD0310w	PFD0310w:: sexual stage-specific protein precursor	0.550091	2.39109	-1.47991	-0.997909	0.613091	-0.0909091	-1.15691	-1.51191	1.63809	1.39709	-1.35191	0.209219	0.505259
PF14_0671	PF14_0671:: conserved protein, unknown function	0.76946	-0.42054	0.14646	0.0654596	-0.0135404	-0.0425404	0.0064596	0.20646	-0.73054	0.76346	-0.750596	0.208729	0.506231
PFL1400c	PFL1400c:: conserved Plasmodium protein, unknown function	0.223364	0.0498636	0.00736364	-0.405636	-0.0656364	0.284364	-0.193136	0.947864	0.0948636	-0.205136	-0.738136	0.208267	0.507149
PFA0175w	PFA0175w:: conserved Plasmodium protein, unknown function	0.521909	0.255409	-0.270091	-0.788591	0.162409	-0.335091	-0.378091	-0.643091	0.0574091	-0.0975909	1.51541	0.207653	0.50837
PF08_0070	PF08_0070:: RAP protein, putative	0.50066	-0.0418395	-0.14484		-0.23534	-0.55984		-0.39584	0.0571605	0.461716	0.35816	0.206561	0.510547
PF10_0211	PF10_0211:: conserved Plasmodium membrane protein, unknown function	0.365699	-0.385301	0.589271	-0.366158	0.914128	1.15177	0.0259848	-0.678872	-1.02356	-0.495896	-0.0970628	0.205855	0.511958
PF13_0358	PF13_0358:: mitochondrial import inner membrane translocase, putative	0.227455	-0.201545	0.340455	-0.661545	-0.0435455	-0.205545	-0.635545	-0.330545	0.126455	0.596455	0.787455	0.205669	0.512331
PFL0185c	PFL0185c:: nucleosome assembly protein 1, putative	0.0557727	0.336273	-0.0737273	0.335773	-0.228727	-0.791727	-0.471727	0.303773	0.688273	0.218273	-0.372227	0.205445	0.512779
PF14_0516	PF14_0516:: serine/threonine protein kinase, putative	0.494364	-0.605636	0.661364	0.869864	-0.655636	-0.916636	0.0423636	-0.0391364	0.0163636	-0.0896364	0.222364	0.205057	0.513556
PFE0240w	PFE0240w:: conserved Plasmodium protein, unknown function	0.347914	0.0409136	-0.159086	-0.226086	0.143914	0.128914	-0.455086	0.0309136	-0.282086	0.262864	0.166914	0.205055	0.513559
PF10_0095	PF10_0095:: conserved Plasmodium membrane protein, unknown function	0.0783636	-0.118136	0.253364	-0.198136	0.297364	-0.233636	0.0288636	0.269864	0.228864	-0.0686364	-0.538136	0.20486	0.513951
MALP1.29a	MALP1.29a::null	0.571727	0.426727	-0.473273	-0.692273	0.288727	-0.550273	-0.167273	0.437727	0.956727	0.00972727	-0.808273	0.204365	0.514942
PFF0960c	PFF0960c:: conserved Plasmodium protein, unknown function	-0.216909	0.200591	0.412091	-0.402909	0.0840909	0.445591	0.129591	0.0930909	0.358091	-1.31391	0.210591	0.203843	0.515991
MAL13P1.40	MAL13P1.40:: proteinase inhibitor, putative	0.356955	-0.0990455	0.0334545	-0.439045	0.105955	-0.0350455	-0.710045	-0.0260455	-0.177045	0.384955	0.604955	0.203478	0.516724
MAL7P1.110	MAL7P1.110:: Ham1-like protein, putative	-0.0280909	0.190909	0.184909	-0.0400909	-0.885091	0.385909	-0.450091	-0.977091	0.290909	0.716909	0.610909	0.203128	0.517428
PFC0590c	PFC0590c:: DER1-like protein, putative	0.424409	-0.209591	0.0734091	0.291409	-0.191591	0.190909	0.184409	-0.0855909	-0.725591	-0.155591	0.203409	0.202723	0.518244
PF07_0035	PF07_0035:: cg1 protein	0.419455	0.352455	-0.413545	-0.326545	-0.246045	0.0634545	0.748455	-0.242545	-0.259545	-0.0450455	-0.0505455	0.20266	0.518372
MAL8P1.126	MAL8P1.126:: serine protease, putative	0.175136	-0.529864	0.854136	0.832636	-0.00286364	-0.421864	-0.180864	0.0191364	-0.680864	-0.00186364	-0.0628636	0.20262	0.518451
PF13_0025	PF13_0025:: conserved Plasmodium protein, unknown function	-0.1305	0.165	0.116	-0.2235	-0.267	0.1225	-0.0555	-0.093	0.078	-0.0065	0.2945	0.201246	0.521224
PFE0205w	PFE0205w:: ATP-dependent helicase, putative	0.160227	0.142727	-0.115773	-0.308773	-0.115273	0.125227	-0.230273	-0.114773	0.106227	-0.185273	0.535727	0.201026	0.52167
PFL1465c	PFL1465c:: Heat shock protein hslv	0.4581	0.8861	-0.7209	-0.2079	-0.8309	0.2801	-0.6339	-0.4749	0.2041	1.0401		0.200725	0.522278
rpl2	rpl2::null	-0.182182	0.410818	0.131818	0.00181818	0.636818	0.290818	0.140818	0.408818	-0.863182	-0.278182	-0.698182	0.199702	0.524351
PFE0475w	PFE0475w:: asparagine-tRNA ligase, putative	0.395409	-0.383091	0.428909	0.273409	-0.529591	0.952409	0.136909	-0.152091	-0.924591	-0.0740909	-0.123591	0.199368	0.52503
PFI0240c	PFI0240c:: Cu2+ -transporting ATPase, Cu2+ transporter	0.0171061	0.697106	-0.351644	0.298606	0.0660227	0.393689	-0.164894	-0.279394	-0.440644	-0.319977	0.0840227	0.199107	0.52556
PFF1350c	PFF1350c:: acetyl-CoA synthetase	0.0483182	0.205818	-0.102182	-0.0331818	-0.422682	-0.128182	0.184318	0.0563182	-0.0651818	0.152818	0.103818	0.198997	0.525782
PFL0285w	PFL0285w:: targeted glyoxalase II	0.242927	-0.113073	0.206927	-0.711073	-0.113073	-0.591073	0.0439273	0.819927	-0.562073	0.0459273	0.730727	0.198138	0.52753
MAL13P1.18	MAL13P1.18:: conserved Plasmodium protein, unknown function	0.155698	0.281698	-0.201302	-0.0348017	0.174698	0.114198	-0.391302	-0.329802	0.487698		-0.256785	0.198136	0.527534
PF13_0301	PF13_0301:: ubiquitin conjugating enzyme, putative	0.00454546	0.505545	-0.178455	0.0585455	0.501545	0.467545	0.0725455	-0.0804545	-0.458455	-0.694455	-0.198455	0.197729	0.528365
PFE1565w	PFE1565w:: conserved Plasmodium protein, unknown function	-0.16553	0.72547	-0.25253	-0.04653	-0.20753	0.23747		-0.03553	-0.04323	0.14447	-0.35653	0.19756	0.528708
PF14_0421	PF14_0421:: apicoplast 1-acyl-sn-glycerol-3-phosphate acyltransferase, putative	-0.0246568	0.113343	0.180343	-0.177657	-0.532657	-0.692657	-0.197657	-0.276657	0.822343	0.482343	0.303568	0.19701	0.529831
PF10_0106	PF10_0106:: conserved Plasmodium protein, unknown function	0.4679	-0.3191	0.2349	-0.4921	0.0959	-0.6911	-0.3731	0.8789	0.0289	0.1689		0.196783	0.530294
PF10_0121	PF10_0121:: hypoxanthine phosphoribosyltransferase	1.02327	-0.299727	-0.0257273	-0.812727	-0.0717273	-1.45973	1.12627	0.126273	-0.430727	1.31027	-0.485727	0.195466	0.532989
PFL1185c	PFL1185c:: cytochrome c heme lyase, putative	0.2805	-0.0455	0.1535	0.6615	0.3555	0.6205	0.5745		-0.7895	-0.6305	-1.1805	0.195434	0.533054
PF14_0317	PF14_0317:: Microsomal signal peptidase protein, putative	0.935486	-0.201514	-0.178514	-0.632514	-0.263514	0.00648636	0.0204864	0.381486	-1.28651	0.697486	0.521136	0.195311	0.533305
PF10_0260	PF10_0260:: conserved Plasmodium protein, unknown function	0.4005	0.0975	-0.1895		0.555	0.291	0.4485	-0.3625	-0.4945	-0.4845	-0.2615	0.195049	0.533844
PF13_0121	PF13_0121:: dihydrolipamide succinyltransferase component of 2-oxoglutarate dehydrogenase complex	0.231045	-0.182955	0.206045	0.0140455	0.438045	-0.546455	0.161545	0.251045	-0.440455	-0.347455	0.215545	0.195038	0.533865
PFB0870w	PFB0870w:: conserved Plasmodium protein, unknown function	0.464136	-0.482614	0.477886	0.244136	-0.0186136	0.891636	0.00563636	-0.0563636	-0.860614	-0.644614	-0.0206136	0.19432	0.53534
PFL1450c	PFL1450c:: conserved Plasmodium protein, unknown function	-0.283	-0.1105	0.7925	0.382	0.0615	0.304	0.1345	-0.204	-0.1445	-0.1575	-0.775	0.194182	0.535622
PFL1890c	PFL1890c:: HD superfamily phosphohydrolase protein	0.0729545	-0.340045	0.564455	-0.204045	-0.253545	0.0519545	0.324455	0.324455	-0.307545	-0.163545	-0.0695455	0.194177	0.535633
PF11_0101	PF11_0101:: conserved Plasmodium protein, unknown function	0.1749	-0.2796	0.4799	0.4519	0.2924	-0.9771	0.4189	0.2099	-0.3691		-0.4021	0.193995	0.536007
PFI1185c	PFI1185c:: conserved Plasmodium protein, unknown function	0.324727	-0.338273	0.251227	0.213227	0.0492273	0.168727	-0.174773	-0.0167727	-0.399773	-0.132273	0.0547273	0.193295	0.537448
PFL1720w	PFL1720w:: serine hydroxymethyltransferase	-0.458409	0.413091	0.311091	-0.0189091	0.0965909	0.281091	-0.0664091	-0.188409	-0.186409	-0.0854091	-0.0979091	0.192456	0.539175
PF14_0037	PF14_0037:: conserved Plasmodium protein, unknown function	-0.523455	0.136545	1.13855	-0.373455	-1.96545	0.441545	0.179545	-0.257455	-0.601455	0.635545	1.18955	0.192085	0.539942
PF11_0385	PF11_0385:: UVB-resistance protein UVR8 homologue	0.0169545	0.0534545	0.0999545	-0.361045	-0.0710455	0.227455	-0.358045	-0.469545	0.476955	-0.0350455	0.419955	0.191609	0.540926
MAL8P1.60	MAL8P1.60:: conserved Plasmodium protein, unknown function	0.158404	0.064404	-0.025096	-0.209096	0.067904	-0.080596	-0.554596	-0.346096	0.242404	-0.014596	0.69696	0.191232	0.541704
PFD0487c	PFD0487c:: actin-like protein, putative	0.4588	-0.5442	0.4708	0.1998	-0.1022	0.2708	-0.0762	0.3978	-0.6642	-0.4112		0.19021	0.54382
MAL13P1.299	MAL13P1.299:: conserved protein, unknown function	-0.0544545	0.105545	0.202545	-0.0104545	-0.754455	-0.734455	0.161545	0.00554546	0.620545	0.315545	0.142545	0.189766	0.544742
PF14_0144	PF14_0144:: RNA guanylyltransferase	0.0587273	0.00422727	0.107227	0.127727	0.0997273	-0.754273	0.150727	0.213227	0.339227	0.0142273	-0.360773	0.189721	0.544834
MAL13P1.210	MAL13P1.210:: dolichyl-phosphate-mannose-glygolipidalpha-mannosyltransferase,putative	0.0992727	-0.0557273	0.109273	-0.0957273	0.0872727	-0.565227	0.186273	0.321273	-0.0202273	-0.210227	0.143773	0.189628	0.545029
PFE1085w	PFE1085w:: DEAD-box subfamily ATP-dependent helicase, putative	0.0328	-0.0082	0.1513	-0.5537	0.2303	-0.1602	-0.0017	0.3978	0.2948	-0.3832		0.189622	0.54504
PFC0335c	PFC0335c:: conserved Plasmodium protein, unknown function	0.170833	-0.160083	0.2115	-0.3105	0.2485	0.191417	-0.105333	0.3855		-0.631833		0.188366	0.547652
PFI1760w	PFI1760w:: ring-exported protein 4	-0.204182	0.328818	0.287818	0.475818	-1.03618	-0.221182	0.303818	-1.25318	0.351818	0.460818	0.505818	0.186802	0.550914
PF07_0129	PF07_0129:: acyl-coA synthetase, PfACS5	1.05423	-0.658273	0.219227	-0.852273	0.130227	-0.0817727	-0.322773	-0.508273	-0.481773	0.207727	1.29373	0.186414	0.551724
PF14_0081	PF14_0081:: DNA-repair helicase, putative	0.136773	0.0162727	0.0167727	0.408273	-0.401727	-0.258727	0.467273	0.0782727	0.0402727	-0.481727	-0.0217273	0.186249	0.552069
PFF1475c	PFF1475c:: conserved Plasmodium protein, unknown function	-0.0960455	0.629455	-0.190545	0.336955	0.229455	0.372455	0.231455	-0.100545	-0.226545	-0.659545	-0.526545	0.185272	0.554114
PF11_0241	PF11_0241:: Myb-like DNA-binding domain, putative	0.277091	-0.278159	0.185841	0.177841	0.0663409	0.0510909	-0.170159	0.169091	-0.109409	-0.238409	-0.131159	0.185239	0.554184
PF14_0222	PF14_0222:: Ankyrin, putative	0.0837778	0.539778	-0.356222	-0.285722	0.0297778	0.0397778	-0.435722	0.0457778		0.338778		0.184798	0.555107
PFC0282w	PFC0282w:: conserved Plasmodium protein, unknown function	0.649	-0.25	0.107	-0.197	0.152	-0.905	0.662	0.562	-0.226	0.895	-1.449	0.184162	0.556443
PF13_0158	PF13_0158:: upf3, putative	0.321182	0.0971818	-0.0848182	-0.615818	0.380182	-1.09582	-0.222818	0.431182	0.599182	0.564182	-0.373818	0.183819	0.557164
MAL8P1.54	MAL8P1.54:: conserved Plasmodium protein, unknown function	0.147652	0.324818	-0.158182	-0.138848	0.496818	-0.344515	0.401152	-0.102348	0.492152	0.0141515	-1.13285	0.182783	0.559344
PF08_0042	PF08_0042:: ATP-dependent RNA helicase prh1, putative	0.0102273	0.0292273	0.0772273	0.0232273	0.0322273	-0.125773	0.366727	-0.513773	0.210227	-0.0917727	-0.0177727	0.18262	0.559687
PFF0555w	PFF0555w:: conserved Plasmodium protein, unknown function	0.396889	0.724889	-0.676111	-0.692111	0.186889	-0.366111	-0.108111	-0.191111	0.724889			0.182601	0.559727
PF14_0479	PF14_0479:: conserved Plasmodium protein, unknown function	0.229955	-0.404379	0.583621	0.604621	0.0721212	-0.261045	0.228955	0.441288	-0.378379	-0.0523788	-1.06438	0.182515	0.55991
PF07_0121	PF07_0121:: 60S ribosomal subunit export protein, putative	0.217818	-0.261682	0.216318	0.0803182	-0.221682	0.0273182	-0.286682	0.110318	0.119318	-0.0856818	0.0843182	0.181779	0.561462
PF14_0274	PF14_0274:: diphthamide synthesis protein, putative	0.165864	-0.325636	0.474864	0.499364	-0.0361364	-0.270136	0.439364	0.280864	-0.338136	-0.463136	-0.427136	0.180722	0.563698
PFL0180w	PFL0180w:: cytochrome C1 heme lyase, putative	-0.22407	0.26793	0.29093	0.0269303	-0.30107	-0.11207	0.341697	0.40993	0.39193	0.18993	-1.28207	0.179981	0.565267
MAL13P1.120	MAL13P1.120::splicing factor, putative	-0.0792727	-0.0712727	0.369727	0.407727	-0.272273	0.331727	-0.344773	0.0397273	-0.0717727	-0.408773	0.0992273	0.179083	0.567173
PF14_0434	PF14_0434:: conserved Plasmodium protein, unknown function	0.0259955	-0.256005	0.449995	0.240995	-0.234005	-0.146005	-0.142005	-0.0950045	0.364995	-0.113005	-0.0959545	0.177933	0.569618
PF14_0364	PF14_0364:: cleavage and polyadenylation specificity factor protein, putative	0.249682	-0.219318	0.153682	0.0796818	-0.0273182	-0.506318	0.204182	0.175682	0.0386818	0.0246818	-0.173318	0.177301	0.570964
PFB0215c	PFB0215c:: 3'-5' exonuclease, putative	0.557682	0.0996818	-0.370818	-0.0713182	-0.350818	-0.125818	-0.392318	-0.163818	0.319182	0.203682	0.294682	0.176711	0.572222
PF07_0047	PF07_0047:: cell division cycle ATPase, putative	0.369	-0.4355	0.3795	-0.119	0.0855	0.4755	-0.353	0.4215	-0.488	-0.2015	-0.134	0.176505	0.572662
PFF0090w	PFF0090w:: conserved Plasmodium protein, unknown function	-0.121909	-0.0389091	0.649091	0.324091	-1.27491	0.560091	0.480091	9.09e-05	-1.49691	0.698091	0.221091	0.176185	0.573345
MAL7P1.175	MAL7P1.175:: Serine/Threonine protein kinase, FIKK family, pseudogene	0.692	-0.453	0.2895	-0.6155	-0.418	0.1685	-0.88	-0.784	0.334	0.1335	1.533	0.176157	0.573406
PF13_0114	PF13_0114:: conserved Plasmodium protein, unknown function	-0.1752	0.4783	-0.0452	-0.4592	0.2993	-0.1807	-0.2522	-0.2407	0.5598	0.0158		0.175056	0.575761
PFL1230w	PFL1230w:: conserved Plasmodium protein, unknown function	0.318045	-0.340455	0.338045	0.601045	-0.0704545	0.318545	0.0485455	0.257045	-0.457455	-0.263955	-0.748955	0.174837	0.57623
PFL0725w	PFL0725w:: thioredoxin peroxidase 2	0.389444	0.218444	-0.364556	0.405444	-0.511556	0.0714444	0.0254444	-0.160556	-0.0735556			0.174717	0.576486
PFL1790w	PFL1790w:: ubiquitin-activating enzyme, putative	0.196	-0.3205	0.3895	-0.2835	-0.075	0.63	0.058	-0.3435	-0.301	-0.16	0.21	0.174603	0.576731
PFB0255w	PFB0255w:: conserved Plasmodium protein, unknown function	0.210636	-0.246364	0.373636	0.465636	-0.102364	-0.141364	0.341636	0.843636	-0.482364	-0.329364	-0.933364	0.173755	0.57855
PF14_0319	PF14_0319:: conserved Plasmodium protein, unknown function	-0.110488	1.03371	-0.482488	-0.673822	0.0311783	-0.0304883	-0.287888	-0.373738	0.279512	0.614512		0.17208	0.582154
PF14_0243	PF14_0243::null	0.308773	-0.364227	0.364773	0.0687727	-0.0312273	-0.553227	-0.0347273	0.790773	-0.174227	-0.509227	0.133773	0.171732	0.582904
PF14_0612	PF14_0612:: conserved Plasmodium protein, unknown function	0.0736364	0.488636	-0.261364	-0.675364	-0.422364	-0.116364	0.192636	-0.365364	0.435636	0.516636	0.133636	0.171615	0.583157
PFI1525w	PFI1525w:: conserved Plasmodium protein, unknown function	0.431	-0.271	0.125	-0.413	0.339	-0.053	0.086	0.309	-0.193	0.41	-0.77	0.171332	0.583766
PF14_0661	PF14_0661:: conserved Plasmodium protein, unknown function	0.151727	-0.353273	0.519727	-0.318273	-0.304273	-0.574273	-0.384273	0.564727	0.170727	0.0817273	0.445727	0.170683	0.585167
MAL7P1.139	MAL7P1.139:: mago nashi protein homolog, putative	0.486772	-0.331228	0.151772	0.124772	-0.0832278	-1.00918	0.0987722	0.339772		0.221772		0.170535	0.585488
PFL0520c	PFL0520c:: conserved Plasmodium protein, unknown function	0.764318	-0.340182	-0.101182	-0.386682	-0.100182	-0.269682	0.178318	0.392318	0.107318	0.138318	-0.382682	0.170243	0.586119
PF11_0483	PF11_0483:: farnesyltransferase beta subunit, putative	0.762167	-0.428833	-0.0358333	-0.300833	-0.411833	0.108167	-0.0463333		0.0341667	0.319167		0.1698	0.587077
PF14_0447	PF14_0447:: glutaminyl-peptide cyclotransferase, putative	-0.139273	0.0937273	0.507227	0.997227	-1.43777	-0.0302727	-0.465273	-0.122773	-0.887273	0.120227	1.36423	0.169575	0.587565
MAL8P1.87	MAL8P1.87::null	0.198909	-0.630091	0.839909	0.0769091	-0.280091	0.561909	0.250909	0.165909	-0.511091	-0.280091	-0.393091	0.169061	0.588678
PFE0620c	PFE0620c:: conserved Plasmodium protein, unknown function	-0.0617727	0.605227	-0.262273	0.363227	-0.281773	-0.431773	-0.281273	-0.120773	0.350227	0.227227	-0.106273	0.168929	0.588965
PF14_0417	PF14_0417:: HSP90	0.00286364	-0.0466364	0.275364	-0.212636	0.249864	0.281864	-0.405636	0.202364	-0.843136	-0.0931364	0.588864	0.168789	0.589268
PFE0725c	PFE0725c:: conserved Plasmodium membrane protein, unknown function	0.0747273	-0.363273	0.529727	-0.244273	0.0657273	0.195727	0.0167273	0.289727	-0.253273	-0.0712727	-0.240273	0.168592	0.589697
MAL7P1.11	MAL7P1.11:: conserved Plasmodium protein, unknown function	0.615379	-0.470034	0.232379		-0.836621	-0.161621	0.189379	-0.500621	0.141379	0.790379		0.168319	0.590289
MAL8P1.138	MAL8P1.138:: alpha/beta hydrolase, putative	0.345	-0.454	0.529	0.584	-1.028	-0.728	0.302	0.772	-0.221	0.148	-0.249	0.167889	0.591222
PFC0195w	PFC0195w:: conserved Plasmodium protein, unknown function	0.0213916	0.280892	-0.139108	-0.0611084	0.164392	0.0728916	-0.157416	0.195392	-0.512108	-0.0191084	0.153892	0.167859	0.591287
PF13_0098	PF13_0098:: conserved Plasmodium protein, unknown function	-0.1252	-0.3992	0.8918	0.3028	-0.8212	0.1338	-0.0362	0.0568	-0.1072	0.1038		0.167675	0.591687
PF14_0041	PF14_0041:: mitochondrial ribosomal protein L16 precursor, putative	0.0111818	-0.0768182	0.261182	0.274182	0.512182	0.351182	-0.293818	-0.0508182	-0.428818	-0.387818	-0.171818	0.167316	0.592468
MAL7P1.164	MAL7P1.164:: adapter-related protein, putative	0.21775	0.12225	-0.10375	-0.45425	-0.13825	-0.74975	-0.15325	0.04175	0.66475	0.55275		0.166978	0.593203
PFF0715c	PFF0715c:: endonuclease III homologue, putative	-0.224682	0.232818	0.218318	0.0883182	0.166818	0.300318	-0.308682	-0.105682	-0.643682	-0.211682	0.487818	0.166555	0.594125
PF14_0527	PF14_0527:: conserved Plasmodium protein, unknown function	0.241727	0.0267273	0.0492273	-0.669273	-0.451273	0.0742273	-0.0347727	-0.370773	-0.543273	-0.0392727	1.71673	0.166092	0.595134
MAL13P1.203	MAL13P1.203:: conserved Plasmodium protein, unknown function	0.266889	-0.506111	0.601889	0.784889	-0.206111	-0.586611	-0.537111	0.298889		-0.116611		0.16604	0.595247
PF10_0131	PF10_0131:: conserved Plasmodium protein, unknown function	0.32945	0.54195	-0.52305	-0.45055	-0.32755	-0.53255	-0.21005	0.39845	0.56195	0.21195		0.165954	0.595435
PFC0581w	PFC0581w:: co-chaperone p23, putative	-0.0346364	0.450364	-0.132636	-0.265636	0.445364	0.763364	-0.212636	-0.0316364	-0.406636	0.116364	-0.691636	0.165923	0.595503
PFE0160c	PFE0160c:: Ser/Arg-rich splicing factor, putative	0.0851818	-0.181818	0.281182	0.0331818	0.306182	0.162182	-0.166818	0.00918182	-0.0188182	0.110182	-0.619818	0.165677	0.596039
PFL1845c	PFL1845c:: calcyclin binding protein, putative	0.2579	-0.0361	0.0409	-0.6751	-1.0551	0.1659	0.0929	0.2899	0.2199	0.6989		0.164555	0.598491
PF08_0027	PF08_0027:: conserved Plasmodium protein, unknown function	0.3835	-0.4155	0.2655	-0.0455	0.0665	0.397	0.114	-0.0915	-0.189	-0.1955	-0.2895	0.164517	0.598574
MAL13P1.132	MAL13P1.132::microfibril-associated protein homologue, putative	-0.182591	-0.249091	0.782409	0.150909	0.243409	0.418409	-0.114591	0.399909	-0.502591	-0.522591	-0.423591	0.164487	0.598639
PFI0560c	PFI0560c:: conserved Plasmodium protein, unknown function	0.256826	0.894826	-0.638174	-0.419174	-0.504174	-0.347174	-0.162174	-0.564174	-0.0830626	0.0658263	1.50063	0.163632	0.600511
PFE1015c	PFE1015c:: conserved Plasmodium protein, unknown function	0.387778	-0.122722	0.0617778	-0.0442222	0.891778	-1.31022	0.415278	-0.268222	-0.0112222			0.163604	0.600572
PFI1035w	PFI1035w:: conserved Plasmodium protein, unknown function	0.345103	-0.337897	0.256103	-0.0698972	0.161178	0.239103	0.223103	0.101103	-0.917897			0.161775	0.604587
PFD0403w	PFD0403w:: conserved Plasmodium protein, unknown function	0.180545	-0.233455	0.302545	0.584045	0.0855455	-0.419455	-0.548455	0.392545	0.135045	0.0505455	-0.529455	0.16176	0.60462
PF14_0387	PF14_0387:: Major Facilitator Superfamily, putative	0.369136	-0.292364	0.305136	-0.269864	-0.932364	1.31814	0.262636	-0.390864	-0.795864	0.284136	0.142136	0.161519	0.605151
PFI0285w	PFI0285w:: conserved Plasmodium protein, unknown function	0.839636	-0.461364	0.0271364	-0.0728636	-0.660364	-0.499364	-0.412864	0.168636	-0.0648636	0.257636	0.878636	0.161339	0.605546
PF11_0458	PF11_0458:: conserved Plasmodium protein, unknown function	0.194636	-0.252364	0.207636	-0.0673636	-0.0923636	-0.158364	-0.0443636	0.292636	0.110636	0.0366364	-0.227364	0.16133	0.605566
PF07_0093	PF07_0093:: conserved Plasmodium protein, unknown function	-0.300063	-0.0710074	0.745993	0.0419926	-0.595007	-0.235007	0.966993	0.361993	-0.479007		-0.436878	0.160951	0.606401
PFE1370w	PFE1370w:: hsp70 interacting protein, putative	-0.345047	-0.012047	0.68247	0.243953	-0.189047	-0.220047	-0.208047	0.746953	0.156953	-0.326047	-0.530047	0.160626	0.607118
MAL13P1.36	MAL13P1.36:: conserved Plasmodium protein, unknown function	0.852256	-0.519744	0.123256	0.0771975	-0.641744	-0.276744		-0.805744	0.510256	1.06526	-0.384244	0.160542	0.607302
PFF0135w	PFF0135w:: conserved Plasmodium protein, unknown function	0.392182	-0.384318	0.352682	-0.182818	0.331182	-0.891318	0.269682	0.779682	0.240182	-0.00781818	-0.899318	0.160252	0.607942
PF10_0143	PF10_0143:: transcriptional activator ADA2, putative	0.126545	-0.0492045	0.0200455	-0.0137045	-0.0849545	0.381045	-0.0119545	-0.242705	-0.0929545	-0.148205	0.116045	0.159858	0.608811
PF13_0263	PF13_0263:: conserved Plasmodium protein, unknown function	0.362644	-0.431356	0.359644	0.164644	-0.00335606	0.0276439	-0.150356	0.540644	-0.0514394	0.00464394	-0.823356	0.159135	0.610407
PFI1605w	PFI1605w:: conserved Plasmodium protein, unknown function		-0.38435	0.76315	1.29015	-0.03885	-0.40185	-0.77085	-0.45285	-0.19385	-0.43285	0.62215	0.158922	0.610879
PFI1040c	PFI1040c:: conserved Plasmodium membrane protein, unknown function	0.236076	-0.197674	0.168076	0.501076	-0.0904242	-0.0701742	0.239076	0.268576	-0.168424	-0.206758	-0.679424	0.158787	0.611177
MAL8P1.8	MAL8P1.8:: conserved Plasmodium protein, unknown function	-0.0545455	0.0289545	0.141955	0.0549545	0.236955	-0.0320455	0.113455	-0.0230455	-0.0650455	-0.547545	0.145955	0.158335	0.612178
PFC0825c	PFC0825c:: cleavage and polyadenylation specificity factor protein, putative	0.370773	-0.372727	0.276773	0.281773	0.0447727	-0.785227	0.427773	0.305773	-0.242227	-0.112227	-0.195227	0.158113	0.612669
PF10_0172	PF10_0172:: conserved Plasmodium protein, unknown function	0.371682	-0.534318	0.451182	0.296182	-0.333318	-0.147818	-0.176318	0.487182	-0.0588182	-0.329818	-0.0258182	0.157781	0.613405
PF07_0033	PF07_0033:: Cg4 protein	-0.110273	-0.0482727	0.354227	0.499227	-0.0277727	0.0542273	0.356227	-0.139773	-0.415273	-0.354273	-0.168273	0.156495	0.616256
PFL1130c	PFL1130c:: conserved Plasmodium protein, unknown function	0.146732	0.109498	-0.0704682	-0.344835	0.547132	0.256665	0.128532	0.219998	0.00383182	-0.148418	-0.848668	0.156238	0.616828
PF11_0353	PF11_0353:: conserved Plasmodium protein, unknown function	0.332667	-0.431	0.349667	-0.0276667	0.528667	-0.016	-0.03	0.0953333	-0.474333	-0.297333	-0.03	0.15611	0.617112
PF13_0040	PF13_0040:: DNA-directed RNA polymerase alpha chain, putative	0.293545	-0.432455	0.454545	0.488545	-0.325955	0.371045	-0.387955	-0.000454545	-0.551455	-0.465455	0.556045	0.155931	0.617511
MAL7P1.28	MAL7P1.28:: ribonucleases p/mrp protein subunit, putative	0.429045	-0.513455	0.337545	-0.225455	0.265045	-0.298455	-0.0269545	0.350545	-0.0209545	-0.148455	-0.148455	0.154747	0.620146
PFE0405c	PFE0405c:: Longevity-assurance (LAG1) domain protein, putative	-0.398482	0.635518	0.106518	0.158518	-0.176482	-0.505482	-0.589482	-0.514482	0.139518	0.259818	0.884518	0.154207	0.621349
PFD0915w	PFD0915w:: conserved Plasmodium protein, unknown function	0.0858636	0.496364	-0.258136	-0.498636	1.21236	0.250364	-0.0766364	-0.235636	0.0693636	-0.410636	-0.634636	0.154095	0.621599
MAL13P1.264	MAL13P1.264:: conserved Plasmodium protein, unknown function	0.533409	-0.484591	0.270409	-0.176091	-0.123091	-0.711591	0.314409	0.532409	-0.449091	0.345909	-0.0520909	0.153953	0.621915
MAL13P1.19	MAL13P1.19:: peptidase, putative	0.107555	0.167196	-0.147496	-0.0691886	0.0723883	0.39735	-0.276028	0.11035	-0.0174193	-0.184012	-0.160695	0.15388	0.622079
MAL8P1.113	MAL8P1.113:: Peptidase family C50, putative	0.218445	0.215017	-0.268358	-0.114126	-0.0502689	0.345392	-0.125608	0.0678739	0.0860168	0.0252668	-0.39965	0.153264	0.623455
PF14_0228	PF14_0228:: conserved Plasmodium protein, unknown function	0.122727	-0.347939	0.510061	0.436727	-0.618606	0.478394	0.0703939	-0.225606	-0.566273	-0.120606	0.260727	0.153154	0.623701
PF08_0113	PF08_0113:: vacuolar proton translocating ATPase subunit A, putative	0.177364	-0.190636	0.212364	0.693364	-0.0461364	-0.0871364	-0.0731364	-0.0586364	0.0368636	-0.692636	0.0283636	0.152925	0.624212
PF10_0179	PF10_0179:: conserved Plasmodium protein, unknown function	0.134848	-0.249818	0.367848	0.352182	0.165682	0.0756818	0.319182	0.431848	-0.275818	-0.608818	-0.712818	0.152921	0.62422
MAL8P1.11	MAL8P1.11:: conserved Plasmodium membrane protein, unknown function	0.157894	-0.128773	0.0765606	-0.147106	0.330227	-0.152439	-0.00577273	-0.194439	0.0332273	-0.0507727	0.0813939	0.152774	0.624549
PFC0875w	PFC0875w:: ABC transporter, putative	0.126409	-0.342591	0.444409	0.0270091	0.0870091	0.420809	0.184609	0.0622091	-0.496391	-0.246791	-0.266691	0.152148	0.625951
PF13_0218	PF13_0218:: ABC transporter (MDR family)	0.394455	0.496955	-0.519045	0.0339545	0.277955	-0.256045	-0.489045	-0.508045	-0.809045	0.752955	0.624955	0.151767	0.626803
PFE1320w	PFE1320w:: conserved Plasmodium protein, unknown function	0.0589394	-0.233727	0.348273	0.297606	0.0449394	-0.0183939	0.284273	-0.0317273	-0.118394	-0.267394	-0.364394	0.151105	0.628288
PF10_0180	PF10_0180:: conserved Plasmodium protein, unknown function	0.396955	-0.379545	0.231455	-0.447045	0.204455	0.395455	0.209455	-0.220045	-0.0470455	0.211955	-0.556045	0.15104	0.628433
PFL1775c	PFL1775c:: s-adenosyl-methyltransferase, putative	0.2662	-0.1038	0.0437	-0.7853	0.2002	-0.5223	0.1902	0.4862	-0.1323	0.3572		0.148916	0.633208
PF11_0054	PF11_0054:: conserved Plasmodium protein, unknown function	0.241364	0.620364	-0.510636	0.683864	-0.222136	0.0418636	-0.171136	-0.762136	-0.543136	-0.00113636	0.622864	0.148687	0.633723
PF11_0218	PF11_0218:: conserved Plasmodium protein, unknown function	0.0373788	0.341045	-0.157955	-0.196621	0.184712	-0.279955	0.0307121	0.654379	0.211212	-0.00728788	-0.817621	0.148534	0.634067
PF14_0106	PF14_0106:: ankyrin-repeat protein, putative	0.291756	0.286756	-0.278244		-0.712244	-0.270244	-0.346244	-0.191244	0.356756	-0.342244	1.20519	0.148503	0.634138
PF14_0250	PF14_0250:: Lipase, putative	-0.0759091	-0.307909	0.608091	0.0920909	-0.0894091	0.0835909	-0.121409	0.354591	-0.221909	-0.348909	0.0270909	0.148299	0.634598
PFL1045w	PFL1045w:: conserved protein, unknown function	0.295273	-0.344727	0.329773	-0.183727	-0.435727	0.863773	-0.0242273	0.560773	-0.439727	-0.399727	-0.221727	0.147787	0.635751
PFA0335w	PFA0335w:: Rab5c, GTPase	0.306091	-0.326909	0.251091	-0.335909	-0.369909	0.608091	-0.218909	-0.119909	-0.214909	-0.0369091	0.458091	0.147476	0.636454
PF08_0124	PF08_0124:: conserved Plasmodium protein, unknown function	-0.0138182	-0.172318	0.353182	0.231682	0.159182	0.0971818	-0.204318	0.0481818	-0.511818	0.157182	-0.144318	0.14744	0.636535
PF11_0204	PF11_0204:: conserved Plasmodium protein, unknown function	0.158727	-0.00127273	-0.0332727	0.0827273	0.0407273	0.295727	0.145727	0.190727	0.0247273	-0.470273	-0.434273	0.147371	0.636691
PF14_0103	PF14_0103:: conserved Plasmodium protein, unknown function	0.304475	0.0194752	-0.171525	0.413475	-0.208525	0.00847516	-0.277752	-0.252525	-0.0655248	0.0764752	0.153475	0.147252	0.636959
MAL13P1.270	MAL13P1.270:: proteasome subunit, putative	0.299455	-0.0745455	-0.0745455	-0.240545	0.130455	-0.327545	0.351455	0.0804545	0.0104545	0.176455	-0.331545	0.146751	0.638092
PF14_0465	PF14_0465:: conserved Plasmodium protein, unknown function	0.4958	-0.5482	0.2868	-0.2932	-0.0022	0.3378	-0.0412	0.0988	-0.1922	-0.1422		0.146693	0.638223
PF14_0409	PF14_0409:: conserved Plasmodium protein, unknown function	0.0544091	-0.0325909	0.107909	0.138409	0.108909	-0.0455909	-0.512091	-0.201591	-0.0925909	-0.168091	0.642909	0.1466	0.638433
PF13_0215	PF13_0215:: conserved Plasmodium protein, unknown function	-0.0484545	-0.518455	0.895545	0.653545	-0.00445454	-0.119455	-0.0604545	-0.153455	-0.0914545	-0.126455	-0.426455	0.146595	0.638444
PFB0470w	PFB0470w:: conserved Plasmodium protein, unknown function	0.164727	0.238227	-0.239773	-0.533773	-0.120273	0.350727	-0.0312727	-0.0757727	0.0832273	0.134227	0.0297273	0.146251	0.639221
PF13_0341	PF13_0341:: DNA-directed RNA polymerase 2, putative	0.466222	0.148222	-0.283778		-0.472778	-0.164778	0.622222	1.10822	-0.605778	-0.817778		0.145559	0.640788
PF14_0258	PF14_0258:: conserved Plasmodium membrane protein, unknown function	-0.415	-0.1015	0.9015	0.099	-1.0635	0.0355	0.087	-0.1845	-0.211	0.0055	0.847	0.145547	0.640816
PF13_0222	PF13_0222:: phosphatase, putative	0.279909	0.136909	-0.173591	0.0114091	-0.179591	0.830909	-0.607591	-0.566091	-0.118091	-0.314591	0.700409	0.145248	0.641492
PFB0180w	PFB0180w:: 5'-3' exonuclease, N-terminal resolvase-like domain, putative	-0.224727	-0.0917273	0.516273	-0.124727	-0.0927273	0.233273	0.138273	-0.223727	-0.401727	-0.0177273	0.289273	0.145248	0.641494
MAL13P1.292	MAL13P1.292:: riboflavin kinase / FAD synthase family protein, putative	-0.0700015	-0.221502	0.486998	-0.202502	0.0919985	-0.376002	-0.00700151	0.0364985	0.337998	-0.274502	0.198015	0.145235	0.641522
PF11_0084	PF11_0084:: conserved Plasmodium protein, unknown function	-0.135242	0.441224	-0.138776	0.136224	-0.269776	0.0382242	0.298224	-0.201776	0.0172242	0.0302242	-0.215776	0.144857	0.642381
MAL13P1.410	MAL13P1.410:: conserved Plasmodium protein, unknown function	0.780545	-0.476455	0.242545	0.809545	-1.71245	-0.551455	-0.690455	0.384545	0.0605455	-0.716455	1.86955	0.14465	0.64285
PFA0520c	PFA0520c:: chromatin assembly factor 1 protein WD40 domain, putative	0.170864	-0.104136	0.0343636	0.0873636	-0.0441364	0.313364	-0.273136	-0.143136	-0.160636	0.0693636	0.0498636	0.144518	0.643149
PFF1130c	PFF1130c:: superoxide dismutase	-0.0903803	0.14662	0.0896197	-0.14838	-0.31838	-0.138197	0.10462	-0.42538	0.68362	0.13562	-0.0393803	0.143534	0.645383
PF14_0054	PF14_0054:: conserved protein, unknown function	0.0922273	-0.290273	0.386727	-0.0537727	0.170727	0.242727	-0.0997727	0.359227	-0.434773	-0.216773	-0.156273	0.143432	0.645616
PFI1180w	PFI1180w:: patatin-like phospholipase, putative	0.0178182	-0.166182	0.328318	0.0163182	-0.0391818	-0.628182	-0.0901818	0.276318	0.476318	0.0133182	-0.204682	0.143108	0.646352
PFB0225c	PFB0225c:: conserved Plasmodium protein, unknown function	0.0427424	0.0697424	0.000242424	-0.0317576	-0.482758	0.183742	-0.148258	-0.147258	-0.226758	0.135242	0.605076	0.142951	0.64671
PFA0140c	PFA0140c:: conserved Plasmodium protein, unknown function	0.206591	-0.239409	0.187591	0.119591	0.275091	0.252591	-0.207409	0.0535909	-0.399409	-0.250409	0.00159091	0.142782	0.647093
PFC0330w	PFC0330w:: conserved Plasmodium protein, unknown function	-0.580818	0.534682	0.342682	-0.0953182	0.191682	0.715682	-0.0603182	-0.320818	-0.0638182	-0.392818	-0.270818	0.142767	0.647128
PF14_0149	PF14_0149:: conserved Plasmodium protein, unknown function	0.0077	-0.1403	0.4747	-0.3068	-0.7638	-0.2408	-1.1328	0.6062	0.1867	1.3092		0.14172	0.649512
PF14_0035	PF14_0035:: conserved Plasmodium protein, unknown function	-0.107924	-0.463258	0.914742	0.272409	-0.519091	-0.379091	-0.0795909	-0.185924	0.0284091	-0.225591	0.744909	0.141168	0.650772
PFE1465w	PFE1465w:: conserved Plasmodium protein, unknown function	0.144545	0.451545	-0.373121	-0.268455	-0.0434545	0.209212	-0.299455	-0.384121	-0.104788	0.135879	0.532212	0.141116	0.65089
PFL1650w	PFL1650w:: conserved Plasmodium protein, unknown function	0.0546591	-0.133841	0.188909	0.145159	-0.143841	0.218659	-0.276091	-0.163091	-0.176341	0.0856591	0.200159	0.140359	0.65262
PF08_0009	PF08_0009:: translation initiation factor EIF-2b alpha subunit, putative	0.3196	0.4326	-0.4924	-0.4634	0.1676	0.2246	-0.4064	-0.4114	0.1786	0.4506		0.140322	0.652705
PF11_0114	PF11_0114:: actin-like protein homolog, ALP1 homolog	-0.313	0.48	-0.007	0.1015	-0.2085	0.0735	-0.023	0.071	-0.2075	0.001	0.032	0.140279	0.652803
PF14_0302	PF14_0302::null	0.0770455	-0.170455	0.268545	-0.0134545	-0.170955	0.411545	-0.0234545	-0.302455	0.192545	-0.649455	0.380545	0.139167	0.655347
PF14_0667	PF14_0667:: conserved Plasmodium protein, unknown function	0.180136	-0.124364	0.182136	0.0261364	-1.27436	0.338636	0.419636	-0.0668636	-0.540864	0.303636	0.556136	0.138618	0.656605
PF14_0264	PF14_0264:: protein kinase, putative	0.235477	-0.260189	0.350227	-0.771773	0.238227	-0.680189	0.143811	1.10023	0.681977	0.0452273	-1.08302	0.138426	0.657044
MAL7P1.154a	MAL7P1.154a:: conserved Plasmodium protein, unknown function	0.796182	0.166182	-0.353818	-1.08282	2.23118	-0.677818	2.12418	-0.581818	-1.08582	-0.119818	-1.41582	0.138031	0.657951
PFD0785c	PFD0785c:: conserved Plasmodium protein, unknown function	0.0773636	0.276364	-0.0656364	-0.831636	0.974364	0.659364	0.0953636	-0.0586364	0.345364	-0.0146364	-1.45764	0.137897	0.658258
PF13_0174	PF13_0174:: sedlin, putative	0.715545	0.0585455	-0.359455	0.0875455	0.288545	-0.127455	0.308545	0.368545	-0.469455	0.975545	-1.84645	0.13787	0.65832
PF11_0342	PF11_0342:: conserved Plasmodium protein, unknown function	-0.0274167	-0.0110833	0.171167	0.303667	0.18925	0.483667	0.120417	-0.201083	-0.26775	-0.443417	-0.317417	0.136687	0.661037
PFD0100c	PFD0100c:: surface-associated interspersed gene 4.1, (SURFIN4.1)	0.148773	0.809773	-0.650227	-0.00872727	0.194773	0.503773	-0.351727	-0.0952273	0.0917727	-0.428727	-0.214227	0.136402	0.661693
PFE0985w	PFE0985w:: conserved Plasmodium protein, unknown function	0.06245	-0.25655	0.41345	0.88495	-0.22605	-0.42405	0.07445	-0.19655	-0.10055	-0.23155		0.13632	0.66188
PFF1270c	PFF1270c:: conserved Plasmodium protein, unknown function	0.2113	-0.3052	0.2993	0.3968	-0.3547	-0.4077	0.1998	0.2838	-0.5547	0.2313		0.135989	0.662643
PFL0260c	PFL0260c:: conserved Plasmodium protein, unknown function	0.47875	-0.35125	0.07175	0.26675	0.24975	-0.06025	-0.06125	-0.50325		0.16575	-0.25675	0.13585	0.662963
PFA0160c	PFA0160c:: nucleoside transporter, putative	-0.0796364	0.0948636	0.0993636	0.199364	-0.387136	0.203364	-0.155136	-0.171636	-0.0426364	0.475864	-0.236636	0.135815	0.663042
PF14_0331	PF14_0331:: cytochrome c oxidase assembly protein, putative	0.008	-0.1285	0.3795	0.2755	0.4095	0.117	0.4375	0.6965	-1.002	-0.531	-0.662	0.135181	0.664502
PF10_0267	PF10_0267:: mitochondrial ribosomal protein S22 precursor, putative	-0.09	-0.1795	0.45	0.4135	0.256	-0.2015	-0.1905	-0.388	-0.155	-0.078	0.163	0.135132	0.664616
PFD1115c	PFD1115c:: conserved Plasmodium protein, unknown function	0.0355455	-0.168788	0.289545	0.270879	-0.0694545	0.389879	0.0132121	-0.00145455	-0.299288	-0.554288	0.0942121	0.135083	0.664729
PF08_0026	PF08_0026:: conserved protein, unknown function	0.07	-0.102	0.155	-0.0135	-0.21	0.058	-0.549	0.128	0.459	0.0065	-0.002	0.135077	0.664743
PF14_0601	PF14_0601:: replication factor C3	-0.193545	0.671455	-0.176545	0.0354545	-0.837545	0.215455	0.221455	-0.476545	0.0194545	-0.382545	0.903455	0.134625	0.665786
PFD0675w	PFD0675w:: apicoplast ribosomal protein L10 precursor, putative	0.227582	0.0895817	-0.180418	-0.239418	-0.096735	0.342582	0.210582	-0.317418	-0.283418	0.247082		0.133774	0.66775
PFD0905w	PFD0905w:: conserved Plasmodium protein, unknown function	-0.104955	0.180545	0.0395455	0.0415455	0.217045	0.0720455	-0.0624545	-0.189955	-0.0154545	-0.500455	0.322545	0.133436	0.66853
PF14_0640	PF14_0640:: conserved Plasmodium protein, unknown function		-0.06145	0.24305	0.06105	0.23955	-0.28945	-0.00595	0.74455	0.39905	0.07705	-1.40745	0.133152	0.669188
PF14_0070	PF14_0070:: pre-mRNA splicing factor, putative	-0.170545	0.0494545	0.254455	-0.197045	-0.229045	0.338955	0.0279545	-0.370045	-0.0740455	0.110955	0.258955	0.133058	0.669406
PFL1010c	PFL1010c:: conserved Plasmodium protein, unknown function	-0.168515	0.685735	-0.288765	-0.239265	0.120902	-0.0300152	-0.324015	-0.266265	-0.104765	0.423735	0.191235	0.132503	0.670688
PFL1380w	PFL1380w:: RNA pseudouridylate synthase, putative	0.152636	0.323636	-0.314364	0.0416364	0.0646364	0.299136	0.106636	-0.233364	-0.420864	0.127136	-0.146864	0.132273	0.671221
PFA0435w	PFA0435w:: conserved Plasmodium protein, unknown function	0.352773	-0.469227	0.392773	0.0802727	-0.981727	0.531273	0.0912727	-0.100727	-0.365727	0.0437727	0.425273	0.131741	0.672454
PF14_0255	PF14_0255:: CorA-like Mg2+ transporter protein, putative	0.0635	1.1675	-0.8055	-0.223	0.0845	0.1515	-0.3135	-1.0315	0.3315	0.6305	-0.0555	0.131242	0.67361
PFF1150w	PFF1150w:: ribonuclease HII, putative	0.2157	-0.0583	0.0607	-0.1003	-0.5213	-0.5113	-0.3363	-0.4333	0.4277		1.2567	0.130537	0.675246
PF11_0106	PF11_0106:: apicoplast ribosomal protein L36e precursor, putative	-0.413636	0.0593636	0.556364	0.272364	0.123364	0.109364	0.0693636	-0.0996364	0.0163636	-0.374636	-0.318636	0.130521	0.675285
PFI0235w	PFI0235w:: replication factor A-related protein, putative	0.241591	0.254591	-0.343909	0.0360909	-0.327909	0.154591	-0.0204091	0.107591	-0.305409	0.159091	0.0440909	0.130343	0.675697
PFB0501c	PFB0501c:: ubiquinol-cytochrome c chaperone, putative	-0.0229	0.4981	-0.0909	0.1129	-0.5379	-0.6299	-0.7489	2.1812	-0.6169	0.6531	-0.7979	0.130148	0.67615
MAL7P1.177	MAL7P1.177:: Plasmodium exported protein (hyp9), unknown function	0.40897	-0.58003	0.48627	-0.03003	0.11897	-0.84203	-0.44803	0.54797	-0.38403	0.72197		0.130038	0.676405
MAL7P1.81	MAL7P1.81:: eukaryotic translation initiation factor 3 37.28 kDa subunit, putative	-0.0351318	-0.243132	0.476868	0.509868	-0.364682	0.157868	0.0108682	-0.00813182	0.0678682	-0.595132	0.0228682	0.129533	0.677579
PFA0275c	PFA0275c:: conserved Plasmodium protein, unknown function	0.165136	-0.207364	0.185636	0.111636	0.227136	-0.433864	-0.0988636	0.461136	-0.0158636	-0.0878636	-0.306864	0.129479	0.677706
PFD0755c	PFD0755c:: adenylate kinase 1	-0.174182	-0.0541818	0.354818	0.169818	0.0348182	0.0958182	0.151818	0.0428182	-0.321182	-0.138182	-0.162182	0.12856	0.679844
PF08_0133	PF08_0133::null	0.458076	0.922742	-0.875591	1.29874	-1.19059	-1.17759	-0.111258	-0.406924	0.763076	0.0629091	0.256409	0.12845	0.6801
MAL13P1.113	MAL13P1.113::SNARE protein, putative	0.399	-0.453	0.305		-0.602	0.688	-0.214	-0.331	-0.299	0.029	0.478	0.12814	0.680823
PFC0200w	PFC0200w:: 60S Ribosomal protein L44, putative	0.358818	-0.177182	0.00581818	-0.482182	-0.206182	0.205818	-0.521182	0.534818	0.329818	0.242818	-0.291182	0.127658	0.681946
PF11_0131	PF11_0131:: conserved Plasmodium protein, unknown function	-0.145464	0.0695359	0.229036	-0.236464	-0.0769641	-0.115964	-0.356964	-0.293964	0.230353	-0.0653762	0.762236	0.127276	0.682838
PF14_0249	PF14_0249:: conserved Plasmodium protein, unknown function	0.01205	0.37905	-0.24995	0.05205	-0.03945	0.31255	-0.32645	0.15555	-0.15145	-0.14395		0.126946	0.683608
PFL2330w	PFL2330w:: conserved Plasmodium protein, unknown function	-0.137091	-0.167591	0.544909	0.805409	-0.170091	-0.664091	-0.152591	0.0204091	-0.215091	-0.341591	0.477409	0.126593	0.684432
PFL0920c	PFL0920c:: conserved Plasmodium protein, unknown function	0.24445	-0.13555	0.09495	-0.16255	-0.16155	-0.95405	0.15495	1.00595	-0.06105	-0.02555		0.126335	0.685036
PF11_0305	PF11_0305:: RNA methyltransferase, putative	0.316045	-0.459955	0.314545	-0.294955	0.150045	0.138045	0.156545	-0.105455	-0.0539545	-0.214955	0.0540455	0.125765	0.686368
PFD0960c	PFD0960c:: 60S ribosomal protein L7Ae/L30e, putative	0.283	-0.434	0.364	-0.119	0.587	-0.2	-0.267	0.257	-0.225	0.182	-0.428	0.12569	0.686543
PF14_0481	PF14_0481:: conserved Plasmodium protein, unknown function	0.424455	-0.492045	0.301955	0.292955	-0.170045	-0.0245455	0.0524545	0.529455	-0.629545	-0.323545	0.0384545	0.125642	0.686655
PFF1170w	PFF1170w:: conserved Plasmodium protein, unknown function	1.01809	-0.0169091	-0.566909	-0.544909	-0.194909	-0.178909	-0.861909	-0.577909	0.0850909	0.157091	1.68209	0.125432	0.687148
PF10_0233	PF10_0233:: conserved Plasmodium protein, unknown function	0.3672	-0.0833	-0.0878	-0.4003	-0.6693	0.7047	0.0427	0.0727	-0.3578	0.4112		0.125334	0.687377
PF11_0434	PF11_0434:: conserved Plasmodium protein, unknown function	-0.212636	0.243364	0.243364	0.924364	-0.747636	-1.19464	0.595364	-0.322636	-0.129636	-0.118636	0.719364	0.125156	0.687792
PFI0695c	PFI0695c:: phospholipid or glycerol acyltransferase, putative	0.280455	0.568455	-0.560545	-0.469045	-0.476545	-0.826545	0.109955	0.137955	0.566455	0.370455	0.298955	0.122465	0.694106
PF13_0079	PF13_0079:: conserved Plasmodium protein, unknown function	0.166826	-0.0558409	-0.0125076	0.170826	0.136492	0.275576	-0.0311742	0.00982576	-0.0661742	-0.558174	-0.0356742	0.122318	0.69445
PFI1250w	PFI1250w:: thioredoxin-like protein 2	-0.05825	0.25575	-0.06325	-0.51025	0.01875		-0.37425	0.492	0.18275	0.05675		0.12192	0.695387
MAL7P1.174	MAL7P1.174:: Plasmodium exported protein (PHISTb), unknown function	0.349455	-0.607545	0.635455	-0.0325455	-1.12055	0.817455	-0.242545	-0.669545	-0.216545	-0.210545	1.29745	0.121412	0.696581
PFF0185c	PFF0185c:: conserved Plasmodium protein, unknown function	-0.0578788	0.257788	-0.0797121	-0.0942121	-0.0972121	0.186788	-0.292212	-0.0952121	0.402288	0.234788	-0.365212	0.121047	0.697441
PF13_0035	PF13_0035:: U3 small nucleolar RNA-associated protein 6, putative	0.3355	-0.4275	0.284	0.0525	0.2385	0.3965	-0.092	0.1155	-0.313	-0.0425	-0.5475	0.120999	0.697555
PFE0820c	PFE0820c:: conserved Plasmodium protein, unknown function	0.495364	-0.252636	-0.0536364	-0.294636	-0.109636	-0.0146364	-0.346636	0.260364	0.140364	0.561364	-0.385636	0.120668	0.698334
PFL2115c	PFL2115c:: glucose inhibited division protein A homologue, putative	0.264091	-0.297909	0.274091	-0.0469091	-0.323409	0.305591	-0.643409	-0.641909	-0.0734091	-0.00640909	1.18959	0.119996	0.699919
PF14_0730	PF14_0730:: Plasmodium exported protein (PHISTb), unknown function	0.401556	-0.724444	0.742556	0.0525556	-2.05944	0.502556	0.537556	0.314556		0.232556		0.119319	0.701517
PFL1195w	PFL1195w:: conserved Plasmodium protein, unknown function	0.2771	0.2621	-0.3609	-0.3449	0.1871	-0.3979	0.0751		0.3851	0.3201	-0.4029	0.119238	0.701708
PF14_0423	PF14_0423:: GCN2 alpha-related protein kinase	0.0161667	-0.0838333	0.218167	-0.418167	0.117167	-0.173167	0.479167	0.4655	0.292667	-0.204833	-0.708833	0.118221	0.704112
PFC0110w	PFC0110w:: Cytoadherence linked asexual protein 3.2	-0.511	0.1735	0.6285	0.029	0.379	0.5245	0.6285	0.1425	-0.668	-0.7075	-0.619	0.118204	0.704151
MAL13P1.93	MAL13P1.93:: conserved Plasmodium protein, unknown function	0.161045	-0.324455	0.368045	0.0685455	0.208545	-0.0339545	-0.146455	0.630045	-0.0814545	0.0815455	-0.931455	0.118194	0.704176
MAL7P1.14	MAL7P1.14:: conserved Plasmodium protein, unknown function	0.131	-0.318	0.406	-0.091	0.122	0.36	0.201	-1.058	-0.068	-0.22	0.535	0.118039	0.704541
PF14_0550	PF14_0550:: conserved Plasmodium protein, unknown function	0.332364	-0.15397	-0.0349697	-0.0256364	0.450364	0.33403	-0.374303	0.17003	-0.244636	-0.283636	-0.169636	0.117728	0.705278
PFD0790c	PFD0790c:: DNA replication licensing factor, putative	0.367152	-0.127848	-0.107515	0.134485	0.0691515	0.324818	-0.280348	0.207485	-0.295848	-0.186182	-0.105348	0.117642	0.705481
MAL13P1.122	MAL13P1.122::SET domain protein, putative	0.107886	-0.0408636	0.0486364	-0.492614	0.437386	-0.325614	-0.148114	0.415636	0.405386	-0.130114	-0.277614	0.117484	0.705855
PFL2395c	PFL2395c:: apicoplast dimethyladenosine synthase, putative	-0.133045	0.0624545	0.168955	-0.149545	-0.0505455	0.433455	0.0349545	0.0324545	0.0294545	-0.0200455	-0.408545	0.116558	0.708049
PFI0250c	PFI0250c:: conserved Plasmodium membrane protein, unknown function	0.00880303	0.044053	0.013803	0.240053	-0.031697	0.164553	0.334803	-0.066697	-0.22778	-0.39178	-0.0881136	0.116384	0.708461
PFD0160w	PFD0160w:: conserved Plasmodium protein, unknown function	0.0236333	-0.0918667	0.157667	-0.400867	0.0988	-0.0855333	0.253633	0.140967	0.212967	-0.0868667	-0.222533	0.11621	0.708875
PFD0150w	PFD0150w:: conserved Plasmodium protein, unknown function	0.0117727	-0.237727	0.369773	0.258773	0.244273	-0.399727	-0.0237273	-0.106227	0.317773	-0.256727	-0.178227	0.11542	0.710748
PFE0105c	PFE0105c:: HCNGP-like protein	0.548182	0.000181818	-0.338818	-0.0508182	-0.177818	0.209182	-0.684818	-0.264818	-0.154818	0.522182	0.392182	0.114732	0.712382
PFB0115w	PFB0115w:: conserved Plasmodium protein, unknown function	0.527682	0.108182	-0.450318	-0.0798182	-0.373318	0.211682	0.322182	-0.193818	0.0786818	-0.292818	0.141682	0.114728	0.712393
PFL1445w	PFL1445w:: conserved Plasmodium protein, unknown function	0.0561212	-0.310212	0.411121	-0.0398788	0.312121	-0.132879	0.0624545	0.360788	-0.0875455	-0.137545	-0.494545	0.113714	0.714804
PFF1110c	PFF1110c:: coronin binding protein	0.219455	-0.128045	0.0469545	0.197955	-0.156045	0.178455	0.229955	-0.105045	0.439955	-0.103545	-0.820045	0.113645	0.714968
MAL13P1.178	MAL13P1.178:: conserved Plasmodium protein, unknown function	0.28455	-0.29595	0.18555	-0.41245	0.10055	-0.66645	-0.07295	0.63905	0.02105	0.21705		0.112818	0.716937
PFE1080w	PFE1080w:: ribosomal large subunit pseudouridylate synthase, putative	0.204955	-0.283545	0.201955	0.225455	-0.00854546	-0.0880455	-0.270045	0.367955	-0.228045	0.0239545	-0.146045	0.112806	0.716967
PFC0925w	PFC0925w:: endonuclease, putative	0.246773	-0.274727	0.179773	-0.386227	0.156273	0.517773	-0.489727	0.283773	-0.00722727	-0.134227	-0.0922273	0.112455	0.717803
PFC0605w	PFC0605w:: conserved Plasmodium protein, unknown function	0.240182	-0.631818	0.706182	0.537182	-0.217818	0.459182	0.229182	0.699182	-0.987818	-0.538818	-0.494818	0.11201	0.718865
PF14_0053	PF14_0053:: ribonucleotide reductase small subunit	0.306818	0.209818	-0.310182	-0.708182	0.374818	-0.162182	-0.623182	-0.255182	0.0378182	0.774818	0.354818	0.111975	0.718948
PFL1395c	PFL1395c:: conserved Plasmodium protein, unknown function	0.0982909	-0.0319091	-0.0231091	-0.127709	0.0844909	0.0818909	-0.134109	-0.0509091	0.0594909	0.125091	-0.0815091	0.111935	0.719043
PF11_0255	PF11_0255:: conserved Plasmodium protein, unknown function	-0.0270909	0.274909	-0.0690909	-1.06309	-0.209091	-0.141091	0.255909	-0.0850909	0.674909	0.587909	-0.199091	0.111328	0.720492
PF07_0083	PF07_0083:: basal transcriptional activator, putative	0.387	-0.47	0.273	-0.267	-0.007	-0.46	-0.243	0.57	-0.06	0.277		0.110734	0.721911
PF11_0457	PF11_0457:: Ubiquitin activating enzyme (E1) subunit Aos1, putative	-0.129273	0.0347273	0.176727	-0.339273	-0.144273	0.208727	0.0247273	-0.124273	-0.0172727	0.119727	0.189727	0.110674	0.722054
PF11_0262	PF11_0262:: conserved Plasmodium protein, unknown function	0.60065	0.665761	-0.895239	-0.828239	-0.502739	-0.626239	0.762761	-0.523239	0.601761	0.744761		0.110472	0.722536
PFF0515c	PFF0515c:: conserved protein, unknown function	0.684121	-0.609879	0.207121	-0.267879	0.0851212	-0.900879	0.0431212	0.559121	0.412621	0.389121	-0.601712	0.109987	0.723696
PF11_0317	PF11_0317:: structural maintenance of chromosome protein, putative	0.365606	-0.154394	-0.0213939	-0.265727	-0.0117273	1.23294	-0.280061	-0.210061	-0.392727	-0.163061	-0.0993939	0.109976	0.723722
MAL8P1.162	MAL8P1.162:: surface-associated interspersed gene 8.3 (SURFIN8.3)	1.13282	0.0954833	-0.800183	-0.907183	0.229817	-1.13685	-0.64485	0.0708167	0.623817	1.33632		0.109843	0.724042
PF14_0510	PF14_0510:: p23 co-chaperone, putative	-0.166091	0.143909	0.125909	-0.0720909	-0.0550909	0.0579091	-0.320091	0.117909	0.527909	-0.244091	-0.116091	0.109184	0.725617
PF14_0145	PF14_0145:: ubiquitin C-terminal hydrolase, putative	0.281045	-0.236621	0.111712	0.0770455	-0.684288	0.412379	-0.202288	0.0210455	-0.0206212	-0.311955	0.552545	0.108799	0.72654
PF11_0078	PF11_0078:: conserved Plasmodium protein, unknown function	0.400409	-0.506091	0.262909	-0.0475909	0.136409	-0.0575909	-0.101091	0.336909	-0.217591	-0.0630909	-0.143591	0.108444	0.72739
PFF0795w	PFF0795w:: conserved Plasmodium protein, unknown function	-0.510833	0.327	0.383167	-0.294	0.546167	-0.434833	0.113333	0.36	-0.0343333	-0.260333	-0.195333	0.108421	0.727446
PF14_0375	PF14_0375:: conserved Plasmodium protein, unknown function	-0.212156	0.689844	-0.277156	-0.231156	0.250844	0.0698442	-0.0171558	-0.610156	0.0848442	0.385558	-0.133156	0.108369	0.727569
PF10_0200	PF10_0200:: conserved protein, unknown function	0.291227	-0.484273	0.347727	0.171227	-0.252773	-0.0412727	0.301727	-0.0272727	-0.190773	0.0522273	-0.167773	0.108361	0.727589
MAL7P1.5	MAL7P1.5:: Pfmc-2TM Maurer's cleft two transmembrane protein	0.274402	-0.345598	0.247402	0.454402	0.209402	0.0654015	-0.0480152	0.392402	-0.342598	-0.158598	-0.748598	0.107879	0.728745
PF13_0357	PF13_0357:: conserved Plasmodium protein, unknown function	0.0684	-0.3471	0.5504	-0.8271	0.0329	-1.1911	-0.0871	0.5049	0.2819	1.0139		0.107023	0.7308
MAL7P1.98	MAL7P1.98:: conserved Plasmodium protein, unknown function	0.3228	-0.1232	-0.0842	0.1108	-0.1142	0.2488	-0.2192	-0.2792	-0.2542	0.3918		0.106798	0.731339
MAL7P1.38	MAL7P1.38:: regulator of chromosome condensation, putative	-0.312545	-0.240545	0.836455	0.212455	-0.384545	0.0849545	-0.784545	-0.797045	0.172955	0.394455	0.817955	0.106783	0.731376
PFC0675c	PFC0675c:: mitochondrial ribosomal protein L29/L47 precursor, putative	-0.210455	0.705545	-0.292455	0.126545	0.194545	0.518545	-0.180455	-0.199455	-0.464455	-0.292455	0.0945455	0.106715	0.731538
PF10_0314	PF10_0314:: dcp1 homologue, putative	-0.166318	0.0321818	0.276682	0.516682	0.0776818	0.195682	0.145682	0.137682	-0.209318	-0.794318	-0.212318	0.106642	0.731714
MAL13P1.151	MAL13P1.151:: conserved Plasmodium protein, unknown function	-0.0214242	0.451242	-0.274758	-0.0940909	-0.189758	0.213576	-0.204091	0.0705758	0.574242	-0.376424	-0.149091	0.106399	0.732298
PFI0365w	PFI0365w:: translation initiation factor SUI1, putative	0.141045	0.147545	-0.0929545	0.0315455	0.444045	-0.729455	0.407045	0.538545	0.605045	-0.101955	-1.39045	0.106339	0.732443
PFI1300c	PFI1300c:: conserved Plasmodium protein, unknown function	-0.276606	0.978061	-0.479939	-0.0909394	-0.0786061	0.194394	-0.270939	-0.203606	0.0865606	-0.0199394	0.161561	0.106141	0.732919
PF14_0372	PF14_0372:: conserved Plasmodium protein, unknown function	0.193061	-0.150939	0.0433939	-0.315939	0.330061	0.106394	-0.0842727	-0.0132727	-0.0746061	0.131727	-0.165606	0.105551	0.734336
PF14_0138	PF14_0138:: conserved protein, unknown function	-0.0917576	0.928242	-0.466758	0.0712424	-0.578758	-0.236758	-0.752758	-0.802758	-0.324758	0.316242	1.93858	0.105081	0.735467
PF13_0180	PF13_0180:: cochaperonin	-0.363545	0.352455	0.186455	0.218455	-0.00354545	-0.252545	0.319455	-0.335545	-0.537545	-0.251545	0.667455	0.10374	0.738699
MAL7P1.99	MAL7P1.99:: conserved Plasmodium protein, unknown function	0.663091	0.286091	-0.666909	-0.291909	-0.270909	-0.0129091	-0.888909	-0.538909	0.640091	0.630091	0.451091	0.103408	0.739498
MAL13P1.161	MAL13P1.161:: conserved Plasmodium protein, unknown function	0.692455	0.0444545	-0.541545	-0.377545	0.182455	0.0244545	-0.0975455	0.271455	-0.0725455	-0.351545	0.225455	0.103348	0.739644
MAL7P1.83	MAL7P1.83:: conserved Plasmodium protein, unknown function	0.198773	0.0657727	-0.161727	-0.218727	0.298773	-0.00972727	-0.182727	0.300273	-0.490227	0.0387727	0.160773	0.103183	0.740042
PFL0430w	PFL0430w:: tim10 homologue, putative	0.214	0.052	-0.137	-0.539	-0.246	0.416	0.098	-0.573	0.079	0.145	0.491	0.102443	0.741829
PF11_0172	PF11_0172:: folate/biopterin transporter, putative	0.0548636	0.0343636	-0.00513636	0.156364	-0.128136	0.201364	-0.113136	-0.387136	-0.0686364	0.664364	-0.409136	0.101337	0.744501
PFL0815w	PFL0815w:: DNA-binding chaperone, putative	0.373045	-0.174455	-0.0509545	0.0185455	-0.749955	0.405545	-0.0174545	-0.117455	-0.247455	0.0855455	0.475045	0.100802	0.745796
MAL8P1.155	MAL8P1.155::null	1.1254	-0.5176	-0.3026	-0.0126	-0.4366	-0.1056	0.1814	0.0514	-0.8906	0.9074		0.100445	0.74666
PFL0390c	PFL0390c:: conserved Plasmodium protein, unknown function	0.514	-0.0585	-0.2135	0.4245	-0.9325	-0.208	-0.6925	-0.095	0.0865	-0.2415	1.4165	0.100381	0.746814
PFE1605w	PFE1605w:: Plasmodium exported protein (PHISTb), unknown function	-0.388091	-0.345091	1.21691	0.896909	-1.81759	1.04341	0.867409	-0.0985909	-2.14809	-0.302091	1.07491	0.100215	0.747216
PFI1645c	PFI1645c:: histidyl-tRNA synthetase, putative	0.279409	-0.201591	0.0274091	-0.405591	0.0344091	0.206409	0.152409	0.0539091	-0.244091	0.285409	-0.188091	0.0999677	0.747815
PF14_0513	PF14_0513:: RNA binding protein, putative	0.317773	-0.277727	0.0897727	0.233273	0.114273	0.358773	-0.0842273	0.224273	-0.491727	-0.214727	-0.269727	0.0998026	0.748215
PF14_0356	PF14_0356:: conserved Plasmodium protein, unknown function	0.242856	0.502856	-0.564144		-0.197144	-0.391144		-0.0401444	-0.231144	0.628156	0.0498556	0.0993557	0.749298
PF13_0297	PF13_0297:: conserved protein, unknown function	0.0507273	0.566227	-0.313273	-0.678273	0.488227	-0.922273	0.183727	0.849727	0.552227	0.944227	-1.72127	0.0992763	0.749491
PFI1335w	PFI1335w:: conserved Plasmodium protein, unknown function	-0.183591	0.481909	-0.154091	0.131409	0.299409	0.372409	-0.0565909	-0.153591	-0.0915909	-0.550591	-0.0950909	0.099194	0.74969
PFB0330c	PFB0330c:: serine repeat antigen 7 (SERA-7)	-0.190818	0.285182	0.156182	0.465682	-2.15532	0.839182	0.295182	0.318182	0.208182	-0.0558182	-0.165818	0.0991582	0.749777
PFL1495w	PFL1495w:: conserved Plasmodium protein, unknown function	-0.106227	0.335773	-0.136727	-0.0357273	0.0472727	0.327273	-0.185727	-0.0372273	-0.0572273	0.0827727	-0.234227	0.0971697	0.754604
PFL0265w	PFL0265w:: conserved Plasmodium protein, unknown function	0.0375455	-0.205455	0.279545	-0.316455	0.0135455	-0.285455	0.0525455	0.433545	0.312545	-0.00445454	-0.317455	0.0969577	0.755119
PF10_0304	PF10_0304:: conserved Plasmodium protein, unknown function	0.464545	-0.810455	0.595545	-0.439455	0.0565455	-0.479455	-0.243455	-0.314455	0.201545	0.305545	0.663545	0.0967851	0.755539
MAL8P1.157	MAL8P1.157:: ubiquitin-like protease 1 homolog, Ulp1 homolog, putative	0.648182	-0.163152	-0.329152	-0.230485	0.222515	0.379182	0.0308485	-0.185485	-0.161485	-0.208152	-0.00281818	0.0957718	0.758004
PF10_0305	PF10_0305::null	-0.0695455	-0.443545	0.662455	-0.0425455	-0.0565455	0.00145455	0.184455	0.190455	-0.286545	-0.0995455	-0.0405455	0.0955253	0.758605
PFB0685c	PFB0685c:: acyl-CoA synthetase, PfACS9	0.15325	1.54775	-1.19025	-0.88575	-0.07725	-0.82175	-0.83425	-1.03525	1.99675	1.14675		0.0950354	0.759798
PFI1365w	PFI1365w:: cytochrome c oxidase subunit, putative	0.346864	0.243414	-0.445586	0.384414	-0.0665864	-0.0575864	0.101414	-0.147586	-0.0505864	0.212414	-0.520586	0.0948719	0.760196
PFB0295w	PFB0295w:: adenylosuccinate lyase	1.06505	-0.579455	-0.226955	-0.446955	0.444045	-0.518455	-0.00995455	0.325045	0.135045	0.267545	-0.454955	0.0944593	0.761202
PF11_0181	PF11_0181:: tyrosine-tRNA ligase, putative	0.130955	0.115455	-0.127045	0.0654545	-0.495545	0.200455	-0.548045	0.382455	-0.364045	-0.0410455	0.680955	0.0941565	0.76194
PF07_0015	PF07_0015:: methyltransferase, putative	0.324455	-0.591545	0.452955	-0.812545	0.257455	-0.145045	0.130955	0.0644545	0.0669545	0.0379545	0.213955	0.0935039	0.763533
PF13_0048	PF13_0048:: NUDIX hydrolase, putative	0.00818182	-0.281818	0.403182	0.426682	-0.241818	0.124182	0.189182	-0.0213182	-0.533318	-0.177818	0.104682	0.0926644	0.765583
PF11_0311	PF11_0311:: N-acetyl glucosamine phosphate mutase, putative	0.181545	-0.123955	0.112045	0.842545	-0.372955	-0.545455	-0.144955	-0.572455	-0.382455	-0.233455	1.23955	0.0926368	0.76565
PF10_0140	PF10_0140:: conserved protein, unknown function	-0.0658485	0.413485	-0.214515	0.124152	0.235152	0.648485	-0.158515	-0.206515	-0.256515	-0.364515	-0.154848	0.0921826	0.76676
PFE0605c	PFE0605c:: glutathione synthetase	1.01306	-0.217944	-0.538944	-0.0534444	-0.835444	-0.128444	-0.287944	0.144556		0.904556		0.09215	0.76684
PFI0450c	PFI0450c:: apoptosis-related protein, putative	-0.731909	0.201091	0.758091	-0.332909	0.0420909	-0.499909	-0.119909	-0.161909	0.781091	0.0740909	-0.00990909	0.0919263	0.767386
PFL2155w	PFL2155w:: conserved Plasmodium protein, unknown function	-0.129	-0.1895	0.418	-0.296	0.0675	-0.021	0.019	0.2425	0.1045	-0.086	-0.13	0.0916579	0.768043
PF14_0028	PF14_0028:: pre-mRNA splicing factor, putative	-0.143136	0.0453636	0.196864	0.510364	0.149864	-0.186636	0.0493636	-0.652636	0.0308636	-0.00263636	0.00236364	0.0914258	0.768611
PF13_0037	PF13_0037:: DEAD box helicase, putative	0.237	0.0905	-0.161	-0.749	-0.3155	-0.973	-0.1065	0.4995	0.842	0.457	0.179	0.0913499	0.768796
MAL7P1.102	MAL7P1.102:: conserved Plasmodium protein, unknown function	0.0115455	0.493879	-0.369121	-0.241121	0.215545	0.312545	-0.357455	-0.191455	-0.211788	0.142879	0.194545	0.0904178	0.771078
PFA0220w	PFA0220w:: ubiquitin carboxyl-terminal hydrolase, putative	0.0244091	-0.0590909	0.126409	0.329909	-0.183091	0.498909	0.335909	0.0709091	-0.313591	-0.319591	-0.511091	0.0903903	0.771145
PF11_0090	PF11_0090:: nucleolar rRNA processing protein, putative	0.353818	-0.328182	0.0918182	-0.0706818	-0.164682	0.127318	0.0403182	0.364818	-0.484182	0.176818	-0.107182	0.0897271	0.77277
PFF0510w	PFF0510w:: histone H3	-0.155091	0.511909	-0.233091	-0.122091	0.0799091	0.417909	-0.138091	0.0809091	-0.344091	0.0119091	-0.110091	0.089562	0.773175
PFF1090c	PFF1090c:: conserved Plasmodium membrane protein, unknown function	-0.0234909	-0.116991	0.292009	0.0265091	-0.999491	-0.466091	0.310509	-0.0464909	0.167509	-0.0724909	0.928509	0.0895036	0.773318
PF08_0045	PF08_0045:: 2-oxoglutarate dehydrogenase E1 component	-0.0537273	0.958773	-0.670227	-0.199227	-0.255727	0.0502727	-0.236227	-0.615727	0.627273	0.257273	0.137273	0.0894555	0.773436
PF11_0487	PF11_0487:: conserved Plasmodium protein, unknown function	-0.246818	-0.158818	0.627182	0.920182	-0.513818	-0.165818	0.657182	0.286182	-0.492818	0.144182	-1.05682	0.0891697	0.774137
MAL13P1.269	MAL13P1.269:: tryptophan-rich antigen, putative	-0.159409	-0.138409	0.427591	0.0770909	0.228591	0.335091	0.257091	0.165091	-0.561909	-0.227909	-0.402909	0.0888648	0.774884
PFL0440c	PFL0440c:: erythrocyte membrane protein pfemp3, putative	0.0690455	0.0160455	-0.00695455	0.134545	0.231545	-0.691955	-0.204955	0.0750455	0.550545	0.00104546	-0.173955	0.0887288	0.775218
PF13_0310	PF13_0310:: preribosomal processosome UTP, putative	-0.222818	0.0236818	0.318682	0.567682	-0.207818	0.156182	-0.187818	0.0686818	-0.238318	-0.557818	0.279682	0.0877355	0.777657
MAL8P1.103	MAL8P1.103:: conserved Plasmodium protein, unknown function	0.180909	-0.452591	0.438909	0.187909	-0.553591	0.683409	0.246909	0.0509091	-0.486591	-0.381591	0.0854091	0.086825	0.779894
PF14_0141	PF14_0141:: 60S ribosomal protein L10, putative	0.157364	-0.291636	0.268364	-0.0536364	-0.198636	-0.483636	-0.425636	-0.270636	0.422364	0.693364	0.182364	0.0860609	0.781773
PFF1260c	PFF1260c:: conserved Plasmodium protein, unknown function	0.259606	-0.512061	0.468273	0.681273	-0.758727	0.379606	0.699939	-0.686727	-0.735727	-0.189727	0.394273	0.0854955	0.783165
PF14_0389	PF14_0389:: conserved Plasmodium protein, unknown function	0.122636	-0.403364	0.434136	-0.371864	-0.290864	-0.377864	0.142136	0.833636	0.127136	-0.160864	-0.0548636	0.0853488	0.783526
MAL7P1.31	MAL7P1.31:: conserved Plasmodium membrane protein, unknown function	-0.114909	0.0200909	0.194091	-0.264909	-0.521909	-0.0259091	0.277091	-0.342909	9.09e-05	0.688091	0.0910909	0.0848427	0.784773
PF11_0225	PF11_0225:: PfGCN20	0.196636	-0.338864	0.233136	0.190136	-0.0173636	-0.288364	-0.0328636	0.0546364	-0.0248636	-0.187364	0.215136	0.0848244	0.784818
PF13_0166	PF13_0166:: protein kinase, putative	0.281773	-0.588227	0.492773	0.717273	0.340773	-0.0182273	-0.458727	0.177273	-0.366227	-0.562227	-0.0162273	0.0847959	0.784888
PF14_0724	PF14_0724:: bromodomain protein, putative	0.00736364	-0.255636	0.342364	0.282864	0.0483636	-0.362636	0.178864	0.0638636	-0.0181364	-0.240636	-0.0466364	0.0845751	0.785432
PFB0160w	PFB0160w:: ERCC1 nucleotide excision repair protein, putative	-0.0668182	0.519182	-0.284818	-0.641818	-0.146818	-0.610818	-0.236818	0.517182	0.457182	0.595182	-0.100818	0.0845153	0.78558
PF13_0015	PF13_0015:: conserved Plasmodium protein, unknown function	0.122426	-0.287574	0.318926	0.539926	-0.390074	0.139742	-0.426574	0.0464258	-0.950574	0.460926	0.426426	0.0842877	0.786141
MAL13P1.52	MAL13P1.52:: conserved Plasmodium protein, unknown function	0.198985	-0.111515	-0.00851515	0.245485	0.439652	-0.484515	-0.0345152	-0.0130152	-0.0645152	-0.161015	-0.00651515	0.0840687	0.78668
PFD1090c	PFD1090c:: clathrin assembly protein, putative	0.205222	-0.0297778	-0.0747778	-0.253778	0.178222	-0.714778	-0.181778	0.469222		0.402222		0.0835951	0.787848
PFI0455w	PFI0455w:: exoribonuclease, putative	0.249045	-0.141455	-0.0239545	0.371545	0.244545	-0.115955	0.170545	-0.0724545	0.00604545	-0.324455	-0.363455	0.0828302	0.789736
PFA0295c	PFA0295c:: conserved Plasmodium protein, unknown function	-0.0117727	0.212727	-0.112273	0.0617273	0.113227	-0.0247727	-0.339773	-0.100773	-0.306273	-0.180773	0.688727	0.0825928	0.790322
PFL1505c	PFL1505c:: conserved Plasmodium protein, unknown function	-0.17	0.2845	0.0425	-0.418	-0.1945	-0.1685	-0.421	-0.2385	1.2245	0.7185	-0.6595	0.0823737	0.790863
PF10_0158	PF10_0158:: conserved Plasmodium protein, unknown function	0.479	-0.236	-0.093	-0.685	0.184	-0.167	0.26	-0.054	-0.122	0.834	-0.4	0.0821914	0.791313
PF13_0051	PF13_0051:: snornp protein gar1 homologue, putative	0.118273	0.181273	-0.208727	0.0652727	-0.195727	-0.0147273	0.0172727	-0.132727	0.566273	0.0872727	-0.483727	0.0820296	0.791713
PF14_0694	PF14_0694:: protein disulfide isomerase	0.0446818	0.248682	-0.197818	-0.0343182	0.499682	0.405682	-0.0188182	-0.0483182	-0.306818	-0.251318	-0.341318	0.0814479	0.793151
PFB0655c	PFB0655c:: conserved Plasmodium protein, unknown function	0.0762727	-0.0507273	0.0167727	0.0817727	0.242273	-0.0442273	0.0172727	0.146273	-0.00522727	-0.141227	-0.339227	0.0800256	0.796669
PF10_0321	PF10_0321:: conserved Plasmodium protein, unknown function	-0.00577273	-0.269773	0.405727	-0.747773	-0.210773	-0.307773	0.123227	0.525227	0.200227	-0.0577727	0.345227	0.0800122	0.796702
PF14_0247	PF14_0247:: conserved Plasmodium protein, unknown function	-0.000901515	-0.0136515	0.0736818	0.444598	-0.282652	-0.0853182	0.258848	0.240848	-0.0656515	-0.383152	-0.186652	0.0799875	0.796763
PF10_0115	PF10_0115:: QF122 antigen	0.308864	-0.415136	0.220864	0.400864	0.0978636	0.101364	0.00236364	-0.0321364	-0.326136	-0.432636	0.0738636	0.0799858	0.796768
MAL8P1.94	MAL8P1.94::null	0.321818	-0.227182	0.0368182	0.366818	-0.610182	-0.729182	0.106818	-0.332182	0.248818	0.239818	0.577818	0.079868	0.797059
PFC0545c	PFC0545c:: conserved Plasmodium protein, unknown function	-0.183959	0.213041	0.0970409	-0.0429591	0.492041	-1.13096	-0.176959	0.0980409	0.582041	0.182041	-0.129409	0.0789685	0.799287
PFI1480w	PFI1480w:: conserved Plasmodium protein, unknown function	-0.0722273	-0.0802273	0.222273	0.271773	0.138273	-0.299727	-0.337727	0.189773	0.150273	-0.0177273	-0.164727	0.078801	0.799702
PFF1045w	PFF1045w:: conserved Plasmodium protein, unknown function	0.282852	-0.276148	0.111852	0.495352	-0.0386481	0.317519	-0.334148	0.208519	-0.767148			0.0787093	0.79993
PF11_0418	PF11_0418:: conserved Plasmodium protein, unknown function	0.282038	-0.509629	0.387121	0.0493712	0.172871	0.712121	0.164871	0.0593712	-0.820629	-0.348879	-0.148629	0.0782086	0.801171
MAL7P1.30	MAL7P1.30:: conserved Plasmodium protein, unknown function	-0.0421818	0.498568	-0.327182	-0.420932	0.237318	-0.134682	-0.199182	0.0344848	0.507818	0.302152	-0.456182	0.0771663	0.803757
PF14_0271	PF14_0271:: transcription factor with AP2 domain(s), putative	1.01656	0.258556	-1.04394		0.322556	0.00455556	-0.919944	0.176556	-0.105444	0.290556		0.0768314	0.804589
MAL7P1.158	MAL7P1.158:: signal recognition particle SRP9, putative	0.383143	-0.420857	0.151143	-0.0588568	0.173143	-0.253857	0.140143	0.282143	0.0885682	0.0441432	-0.528857	0.076789	0.804694
PF13_0239	PF13_0239:: conserved Plasmodium protein, unknown function	0.142864	-0.560136	0.564864	0.438364	-0.132636	0.271864	0.264364	-0.00713636	-0.415636	-0.363136	-0.203636	0.0765344	0.805326
PFD0669c	PFD0669c:: conserved Plasmodium protein, unknown function	0.021	-0.343	0.453	-0.055	-0.502	0.306	0.292	0.414	-0.541	0.252	-0.297	0.0764536	0.805527
PFL2210w	PFL2210w:: delta-aminolevulinic acid synthetase	0.821818	1.57782	-1.94318	-1.08718	-0.113182	-1.08918	0.0738182	1.05682	0.475818	1.04882	-0.822182	0.0763997	0.805661
PF14_0493	PF14_0493:: sortilin, putative	-0.0853636	0.277136	-0.0303636	-0.295364	-0.676864	0.826636	-0.215364	-0.782364	-0.444364	-0.0298636	1.45614	0.0762518	0.806028
PF07_0111	PF07_0111:: conserved Plasmodium protein, unknown function	0.3088	-0.1547	-0.0532	-0.2592	-0.4867	0.2618	-0.0752	0.3343	0.5103	-0.3862		0.076201	0.806154
PFI1195c	PFI1195c:: thiamin pyrophosphokinase, putative	-0.0478182	0.248682	-0.0888182	0.130182	-0.170318	0.363182	-0.268318	0.0406818	-0.689818	-0.421818	0.904182	0.0755162	0.807856
PF10_0110	PF10_0110:: conserved Plasmodium membrane protein, unknown function	0.497682	-0.142318	-0.203818	0.654182	-0.389318	-0.755318	-0.226818	-0.502318	0.0436818	0.647682	0.376682	0.0750986	0.808895
PFD1170c	PFD1170c:: Plasmodium exported protein (PHISTb), unknown function	0.532853	0.0728533	-0.418147	-0.627147	-0.330147	-1.00515	-0.272147	0.487853	0.919853	0.63932		0.0749645	0.809228
PF08_0112	PF08_0112:: conserved Plasmodium protein, unknown function	0.131864	-0.205136	0.157864	0.0178636	0.00886364	0.358364	-0.190136	0.398864	0.111864	-0.241636	-0.548636	0.0749045	0.809378
PFB0555c	PFB0555c:: conserved Plasmodium membrane protein, unknown function	0.0310117	-0.0929026	0.131312	0.117097	0.232383	0.423669	0.228526	-0.0413312	-0.357938	-0.194388	-0.477438	0.0744673	0.810465
MAL13P1.302	MAL13P1.302:: SUMO ligase, putative	0.0444091	-0.197091	0.226409	-0.124591	0.209909	0.0469091	0.368909	-0.161091	0.106909	-0.402091	-0.118591	0.07434	0.810782
PFF1030w	PFF1030w:: conserved Plasmodium protein, unknown function	0.589682	-0.300318	-0.151818	0.0981818	-0.0518182	-0.0873182	0.460182	0.410182	-0.703818	0.0106818	-0.273818	0.0742831	0.810924
PFD0215c	PFD0215c:: pf52 protein	-0.123409	-0.421909	0.830091	1.91309	-1.42541	-0.0744091	0.207091	0.0850909	-1.24391	-0.806409	1.06009	0.0728551	0.81448
MAL8P1.84	MAL8P1.84:: conserved Plasmodium protein, unknown function	-0.457884	0.421616	0.172616	-0.121384	0.182616	0.741116	-0.381384	0.171116	0.169616	-0.431884	-0.466162	0.0720153	0.816574
PFI1530c	PFI1530c:: conserved Plasmodium protein, unknown function	0.245455	-0.477545	0.372455	0.239455	0.273455	-0.314545	0.463455	0.119455	-0.577545	0.319455	-0.663545	0.0718827	0.816904
PFC0715c	PFC0715c:: conserved Plasmodium protein, unknown function	0.0219091	0.145409	-0.109591	-0.216591	0.183909	0.460909	-0.268091	-0.204591	-0.0760909	0.0109091	0.0519091	0.0713098	0.818334
PF11_0188	PF11_0188:: heat shock protein 90, putative	0.175909	-0.241591	0.178409	0.0889091	-0.250091	0.161909	-0.442591	-0.514591	-0.271591	0.108409	1.00691	0.0709678	0.819187
PFL0680c	PFL0680c:: conserved Plasmodium protein, unknown function	0.0814444	0.198444	-0.212556		0.205444	-0.319556	-0.333556	0.293444	0.00244444	0.0844444		0.0707873	0.819638
PFL1520w	PFL1520w:: DIM1 protein homolog, putative	0.0117273	0.318727	-0.159273	-0.969273	-0.0552727	-1.41127	0.111727	0.199727	1.16173	0.956727	-0.165273	0.0706638	0.819946
PF11_0091	PF11_0091:: transcription factor with AP2 domain(s), putative	-0.654288	0.0998788	0.851545	0.613879	-1.88012	0.537879	0.459712	-0.282788	-1.63212	0.208212	1.67821	0.0698958	0.821864
PF11_0215	PF11_0215:: conserved Plasmodium protein, unknown function	0.325	0.39	-0.581	-0.295	0.46	0.348	-0.539	-0.251	-0.04	0.066	0.117	0.0698792	0.821906
PFL1125w	PFL1125w:: phospholipid-transporting ATPase, putative	0.0399091	-0.138424	0.159576	0.115576	0.323909	0.0809091	-0.0580909	0.291909	-0.215591	-0.363591	-0.236091	0.0694858	0.822889
PFL1375w	PFL1375w:: conserved Plasmodium protein, unknown function	0.25	-0.2825	0.1345	0.1675	-0.175	0.5765	0.4275	0.1375	-0.411	-0.522	-0.303	0.0686554	0.824965
PFC0235w	PFC0235w:: conserved Plasmodium protein, unknown function	0.370364	-0.102136	-0.192636	0.139364	-0.0141364	0.104364	0.148364	0.162364	-0.266136	0.0423636	-0.392136	0.0678109	0.827078
rps17	rps17::null	-0.3313	0.0507	0.3847	0.2077	0.2647	0.0137	0.5327		-0.2893	-0.4863	-0.3473	0.0677544	0.827219
PFB0345c	PFB0345c:: serine repeat antigen 4 (SERA-4)	-0.169682	-0.246682	0.573318	0.620818	0.721318	0.425318	-0.134682	0.244818	-0.492182	-0.817682	-0.724682	0.0677372	0.827262
PFI0550w	PFI0550w:: cysteine repeat modular protein 1, putative	-0.270409	-0.149909	0.531591	0.267591	0.537591	-0.480409	0.0295909	0.0585909	-0.0264091	-0.252409	-0.245409	0.067737	0.827263
PF14_0105	PF14_0105:: conserved Plasmodium protein, unknown function	0.333182	-0.0728182	-0.171818	-0.0698182	0.521182	-0.309818	0.147182	0.0101818	-0.223818	-0.509818	0.346182	0.0664739	0.830426
PFC0915w	PFC0915w:: ATP-dependent RNA Helicase, putative	0.193818	-0.340182	0.251818	-0.197182	-0.471182	0.775818	0.146818	-0.0421818	-0.380682	-0.185182	0.248318	0.0664523	0.83048
PFC0965w	PFC0965w:: conserved Plasmodium protein, unknown function	-0.0381455	-0.140545	0.233055	0.0704545	0.142655	0.0854545	0.144955	0.143055	-0.102945	-0.225945	-0.312045	0.0663745	0.830675
PF14_0599	PF14_0599:: conserved Plasmodium protein, unknown function	0.381091	-0.364909	0.0965909	-0.0649091	0.188091	-0.618409	-0.118909	0.744591	0.195591	-0.351409	-0.0874091	0.0659887	0.831642
PF14_0079	PF14_0079:: transcription factor with AP2 domain(s), putative	0.0903636	-0.303636	0.34503	0.29203	0.667697	0.320697	0.48703	-0.00863636	-0.59197	-0.184636	-1.11397	0.0653719	0.833188
PF08_0137	PF08_0137:: Plasmodium exported protein (PHISTc), unknown function	0.716818	-0.513182	-0.0846818	-0.477682	-0.0656818	0.152318	-0.125182	0.189818	0.0938182	-0.0346818	0.148318	0.0646001	0.835124
PFI1495w	PFI1495w:: conserved Plasmodium protein, unknown function	0.243909	-0.228091	0.0774091	0.468409	0.155909	0.316409	0.171909	-0.556591	-0.0735909	0.158409	-0.734091	0.0645246	0.835314
PFE1530c	PFE1530c:: XAP-5 DNA binding protein, putative	0.081	-0.236	0.2325	-0.277	0.244	-0.061	0.145	0.4925	-0.0335	-0.0635	-0.524	0.0644272	0.835558
PF14_0256	PF14_0256:: exosome complex exonuclease rrp41, putative	-0.189364	-0.0853636	0.353636	-0.0883636	0.436636	0.0716364	0.314636	-0.402364	-0.0913636	-0.143364	-0.176364	0.064384	0.835667
MAL8P1.32	MAL8P1.32:: nucleoside transporter, putative	0.258591	-0.292909	0.178091	-1.06591	-0.387409	0.00609091	-0.209909	-0.535909	0.213091	0.478091	1.35809	0.0640885	0.836408
PF08_0086	PF08_0086:: RNA binding protein, putative	-0.129318	-0.0898182	0.326682	0.660182	0.290682	-0.712318	-0.387318	0.637682	0.179682	-0.214318	-0.561818	0.0628676	0.839475
PFD0530c	PFD0530c:: GTPase of unknown function, putative	-0.229136	0.445864	-0.0806364	-0.204136	-0.925636	0.948864	0.532364	0.251864	-0.747636	-0.262636	0.270864	0.0628666	0.839477
PFL2195w	PFL2195w:: clathrin coat assembly protein AP180, putative	0.2042	-0.1418		-0.5068	-0.2078	0.7992	-0.0698	0.1302	-0.2008	-0.0278	0.0212	0.0626073	0.840129
PF14_0058	PF14_0058:: conserved Plasmodium protein, unknown function	0.123439	-0.370227	0.340106	0.205439	0.221773	0.147273	0.359106	-0.0332273	-0.305227	-0.0602273	-0.628227	0.0621881	0.841182
PF11_0071	PF11_0071:: RuvB DNA helicase, putative	-0.0841364	-0.110636	0.256364	0.447864	0.0353636	-0.192636	-0.224136	0.164864	0.126364	-0.119136	-0.300136	0.0621412	0.8413
PFE0570w	PFE0570w:: RNA pseudouridylate synthase, putative	-0.0734706	0.195796	-0.0452896	0.626796	0.141596	0.0130628	0.362596	-0.0190039	-0.215575	-0.208504	-0.778004	0.0620765	0.841463
PFB0200c	PFB0200c:: aminotransferase, classes I and II, putative	0.287	0.2095	-0.373	-0.592	0.6985	-0.6145	0.333	0.307	0.284	0.221	-0.7605	0.0620655	0.841491
PF10_0322	PF10_0322:: S-adenosylmethionine decarboxylase-ornithine decarboxylase	-0.038	-0.297667	0.443333	0.766667	0.195333	0.242667	-0.499833	0.0516667	-0.470833	-0.291	-0.102333	0.0617597	0.84226
PFL1985c	PFL1985c:: conserved Plasmodium protein, unknown function	-0.0815455	0.478955	-0.324045	-0.264545	0.0944545	-0.0705455	-0.0135455	0.164455	0.0544545	0.0564545	-0.0945455	0.0616097	0.842637
PF14_0619	PF14_0619:: conserved Plasmodium protein, unknown function	0.352727	-0.487773	0.222727	-0.173773	0.0817273	-0.192273	0.0547273	0.208727	-0.323273	0.248727	0.00772727	0.0614003	0.843164
PFF1025c	PFF1025c:: pyridoxine/pyridoxal 5-phosphate biosynthesis enzyme	0.0751818	-0.387818	0.434182	0.0821818	-0.198818	0.574182	-0.113818	-0.361818	-0.666818	-0.275818	0.839182	0.0611451	0.843806
PF11_0183	PF11_0183:: GTP-binding nuclear protein ran/tc4	-0.11	-0.218	0.428	-0.097	0.012	-0.586	-0.445	0.028	0.724	0.264		0.0608377	0.844579
PF14_0489	PF14_0489:: histone deacetylase, putative	-0.0780455	-0.281545	0.456955	0.521455	0.204455	0.0269545	0.365955	-0.0760455	-0.393545	-0.438045	-0.308545	0.0603852	0.845718
PF14_0464	PF14_0464:: SNARE protein, putative	0.344818	-0.531182	0.307818	-0.740182	-0.187182	0.0818182	-0.272182	0.139818	0.0638182	0.00981818	0.782818	0.0601088	0.846414
PF14_0171	PF14_0171:: conserved Plasmodium protein, unknown function	0.21695	-0.22505	0.06795	-0.03405	-0.02755	0.21395	0.06295	0.10545	0.15645	-0.53705		0.0600089	0.846665
PF10_0148	PF10_0148:: conserved protein, unknown function	0.140182	-0.266818	0.194182	0.0321818	-0.148818	0.132182	-0.390818	0.479182	-0.169818	-0.165818	0.164182	0.0594429	0.848091
PF14_0542	PF14_0542:: conserved protein, unknown function	-0.594182	0.0468182	0.687818	0.801818	-0.379182	-0.692182	0.238818	-0.0181818	-0.0111818	0.229818	-0.310182	0.0585634	0.850307
PF10_0162	PF10_0162:: Plasmodium exported protein (PHISTc), unknown function	0.633409	-0.531091	0.121909	-0.688091	-0.0795909	-0.522091	-2.20559	-0.120591	1.55441	1.06841	0.768909	0.058216	0.851183
PF14_0466	PF14_0466:: Appr-1-p processing domain protein	0.237727	0.253727	-0.366273	-1.00327	-0.262273	0.0967273	-0.560273	-0.00327273	1.11573	0.436727	0.0547273	0.0579633	0.85182
PFL2515c	PFL2515c:: conserved Plasmodium protein, unknown function	-0.0123545	-0.288355	0.463645	0.652645	-1.49035	1.27965	0.442645	0.0596455	-0.965355	0.348645	-0.490455	0.0579499	0.851854
PFL0565w	PFL0565w:: heat shock protein DNAJ homologue Pfj4	-0.273636	0.364364	-0.0116364	0.260364	-0.330636	-0.423636	-0.0486364	-0.0696364	0.241364	0.452364	-0.160636	0.0579243	0.851918
PFL0360c	PFL0360c:: conserved Plasmodium protein, unknown function	-0.416902	0.372682	0.113015	0.0418485	0.121348	0.0390985	-0.206318	0.0270152	0.0370152	-0.261652	0.132848	0.0575466	0.852871
PF14_0139	PF14_0139:: conserved Plasmodium protein, unknown function	0.0996364	-0.243364	0.231636	0.714636	-0.542364	-0.338364	-0.468364	0.0506364	-0.0138636	-0.0488636	0.558636	0.0574696	0.853065
PF11_0111	PF11_0111:: asparagine-rich antigen	-0.113424	0.120242	0.0479091	0.702576	0.0539091	-0.0247576	-0.284758	-0.0820909	-0.0797576	-0.346424	0.00657576	0.0572252	0.853682
PFI0750c	PFI0750c:: conserved Plasmodium protein, unknown function	0.3648	-0.3927	0.1403	1.0988	-0.4452	-0.2452	-0.5192	-0.1162	-0.1227	0.2373		0.0569656	0.854337
PFF0585c	PFF0585c:: conserved Plasmodium protein, unknown function	0.288727	-0.125273	-0.0962727	0.423727	0.375727	0.199727	-0.0632727	-0.0672727	-0.462273	-0.283273	-0.190273	0.0562874	0.856049
PFF0430w	PFF0430w:: chaperone, putative	-0.0479091	-0.0574091	0.178591	0.0345909	-0.268909	-0.738409	-0.188409	0.520091	0.557091	0.384591	-0.373909	0.0559805	0.856824
PFE1535w	PFE1535w:: conserved Plasmodium protein, unknown function	0.220409	-0.317091	0.193909	-0.0900909	0.273909	-9.09e-05	0.568409	0.528909	0.0449091	-0.620091	-0.803091	0.055834	0.857193
PFE0100w	PFE0100w:: conserved Plasmodium protein, unknown function	0.139591	-0.330409	0.264091	0.387091	0.287091	-0.0979091	0.224591	-0.160909	-0.00640909	-0.259409	-0.447409	0.0557281	0.857461
MAL7P1.147	MAL7P1.147:: ubiquitin carboxyl-terminal hydrolase, putative	-0.109373	0.279027	-0.0947727	0.535627	-0.0117727	-0.215573	0.315827	0.229227	0.167927	-0.413573	-0.682573	0.0548682	0.859633
PFB0610c	PFB0610c:: conserved Plasmodium protein, unknown function	0.204955	-0.454045	0.354455	-0.402045	0.409455	0.388955	0.110955	0.479955	-0.180545	-0.0560455	-0.856045	0.0541628	0.861416
PFE0995c	PFE0995c:: conserved protein, unknown function	0.0352727	-0.337227	0.376273	0.537273	0.109273	-0.193727	0.144273	-0.305227	-0.271727	-0.0322273	-0.0622273	0.0538903	0.862106
PF14_0401	PF14_0401:: tRNA binding protein, putative	0.0918182	-0.173682	0.124818	0.112318	0.238318	-0.212682	-0.363682	0.00381818	0.215318	-0.0311818	-0.00518182	0.0534109	0.863318
PFC0910w	PFC0910w:: conserved Plasmodium protein, unknown function	0.0226818	-0.411818	0.559682	-0.498318	-1.08782	1.61568	0.230182	-0.146818	-1.15732	-0.231318	1.10518	0.0532841	0.863639
PFE0070w	PFE0070w:: interspersed repeat antigen, putative	0.00206061	0.873394	-0.679273	-0.299939	0.280394	-1.26127	0.805727	0.833394	0.938061	-0.126939	-1.36561	0.0531056	0.86409
PF13_0144	PF13_0144:: oxidoreductase, putative	-0.339333	-0.300333	0.793667	0.935667	-1.20933	-0.777333	0.228667	0.478667	0.189667			0.0530998	0.864105
PFL0280c	PFL0280c:: histone binding protein, putative	-0.168273	0.0257273	0.259727	0.272727	0.648727	-0.398273	0.231727	1.25673	-1.31327	-0.134273	-0.681273	0.0528945	0.864624
PF14_0485	PF14_0485:: conserved Plasmodium protein, unknown function	-0.418318	-0.462318	1.08668	1.28868	-1.60832	0.550682	-0.250318	0.543182	-1.06932	0.0506818	0.288682	0.0519496	0.867016
PF13_0219	PF13_0219:: conserved Plasmodium protein, unknown function	0.348955	-0.378545	0.0999545	0.383455	0.267955	0.0914545	0.113455	-0.172545	-0.335545	-0.239045	-0.179545	0.051257	0.86877
PF10_0324	PF10_0324:: conserved Plasmodium protein, unknown function	0.8038	-0.5982	-0.0782	-0.3702	-0.0232	0.7528		0.2278	-0.8022	0.1338	-0.0462	0.050776	0.869989
PFF1505w	PFF1505w:: TPR-like domain containing protein, putative	-0.317364	1.08864	-0.613364	-0.0933636	-0.234364	0.253636	-0.562364	-0.416364	0.114636	-0.304364	1.08464	0.0506168	0.870392
PF14_0244	PF14_0244:: ABC transporter, (EPP family)	0.152909	-0.618091	0.579909	0.244909	0.122909	0.538909	0.458909	-0.0120909	-0.374091	-0.578091	-0.516091	0.050531	0.870609
MAL8P1.93	MAL8P1.93:: conserved Plasmodium protein, unknown function	0.288909	-0.0500909	-0.128091	0.805909	-1.01409	0.352909	1.23191	0.0619091	-0.853091	-0.421091	-0.275091	0.0504604	0.870788
PFI0330c	PFI0330c:: probable protein, unknown function	0.109091	-0.211909	0.170091	-0.0669091	0.242091	-0.377909	0.0955909	0.595591	-0.0429091	0.220091	-0.732909	0.0504054	0.870928
PF08_0085	PF08_0085:: ubiquitin conjugating enzyme, putative	0.525	0.809	-1.154	-0.402	0.321	-0.413	0.74	0.53	0.003	0.128	-1.087	0.0498963	0.872218
PF08_0101	PF08_0101:: conserved Plasmodium protein, unknown function	0.241	-0.232	0.0525	-0.1545	-0.197	0.4745	-0.088	-0.2	-0.398	-0.008	0.5095	0.0497895	0.872489
MAL13P1.54	MAL13P1.54:: conserved Plasmodium protein, unknown function	0.586455	-0.515545	0.0179545	0.0624545	0.162455	-0.485045	-0.0185455	0.322955	-0.0925455	0.238955	-0.279545	0.0495602	0.87307
MAL13P1.336	MAL13P1.336:: conserved Plasmodium protein, unknown function	-0.0400455	-0.0685455	0.134455	0.0889545	-0.0145455	-0.0625455	-0.131545	-0.115045	0.131955	-0.127545	0.204455	0.0494494	0.873351
PFF0360w	PFF0360w:: uroporphyrinogen III decarboxylase	-0.300273	-0.206273	0.587227	0.170227	0.0537273	-0.416273	0.271727	-0.360273	-0.0492727	0.266227	-0.0167727	0.0493175	0.873686
PF14_0359	PF14_0359:: HSP40, subfamily A, putative	-0.221455	-0.0294545	0.316545	0.0915455	0.110545	-0.563455	-0.389455	-0.152455	0.382545	0.0685455	0.386545	0.0490413	0.874386
PFF0095c	PFF0095c:: conserved Plasmodium protein, unknown function	-0.206717	0.487617	-0.194217	0.428283	-0.235717	0.0902833	-0.598383	-0.223717	-0.316717		0.769283	0.0473911	0.878574
PF14_0248	PF14_0248:: ubiquinol-cytochrome c reductase hinge protein, putative	-0.38442	0.21158	0.228197	0.18558	-0.0334197	0.14658	-0.36842	0.0025803	-0.18542	0.11158	0.0855803	0.047277	0.878864
PF11_0179	PF11_0179:: conserved Plasmodium protein, unknown function	0.28	0.0649	-0.2371	-0.5231	-0.2251	-1.4831	-0.0561	0.1349	1.1849	0.4519	0.4079	0.0472717	0.878877
PFC0720w	PFC0720w:: conserved Plasmodium protein, unknown function	-0.224364	0.0776364	0.244136	0.421636	-0.752364	0.182136	-0.598864	-0.177364	-0.541864	-0.0848636	1.45414	0.0468595	0.879924
PF08_0093	PF08_0093:: mitochondrial carrier protein, putative	0.289636	0.139636	-0.348364	-0.555364	-0.244364	-0.186864	-0.0278636	-0.481364	0.269636	0.800636	0.344636	0.0468571	0.87993
PFB0745w	PFB0745w:: conserved Plasmodium protein, unknown function	0.266444	0.190444	-0.402556	-0.438556	0.0534444	0.0404444		0.0134444	0.134444	0.142444		0.0465962	0.880592
PFI1315c	PFI1315c:: conserved Plasmodium protein, unknown function	0.0448315	0.376831	-0.368669	0.178331	-0.00316852	-0.279669	0.0783315	-0.220169		0.193348		0.046141	0.881749
MAL13P1.266	MAL13P1.266:: conserved Plasmodium protein, unknown function	0.0317424	-0.368924	0.394076	0.193076	-0.114591	0.145409	0.189909	0.0644091	-0.114591	-0.0859242	-0.334591	0.0458853	0.882399
PFF1440w	PFF1440w:: SET domain protein, putative	-0.162362	0.0953107	0.105038	-0.128144	0.125947	0.434947	0.0237653	0.0678562	-0.119162	-0.344417	-0.0987802	0.0456661	0.882956
PF13_0347	PF13_0347:: conserved Plasmodium protein, unknown function	0.161177	-0.119823		0.317177	-0.685416	-0.301823	0.042177	0.454177	-0.058823	0.191177		0.0452124	0.884109
PF13_0227	PF13_0227:: vacuolar ATP synthase subunit D, putative	-0.0701818	-0.0391818	0.175818	-0.314182	-0.268182	-0.860182	-0.280182	-0.170182	0.659818	0.519818	0.646818	0.0443305	0.886351
PF11_0380	PF11_0380:: DNAJ protein, putative	-0.253091	0.155909	0.165909	0.294909	0.0479091	0.713909	0.406909	0.0499091	-0.581091	-0.558091	-0.443091	0.0438147	0.887663
PF14_0177	PF14_0177:: DNA replication licensing factor MCM2	-0.0519091	0.256591	-0.156909	0.0635909	0.164591	0.451591	-0.176909	-0.308409	-0.275909	-0.241909	0.275591	0.043727	0.887886
PF14_0705	PF14_0705:: conserved Plasmodium protein, unknown function		-0.3781	0.4379	-0.0191	0.2609	0.4919	-0.1671	-0.0111	-0.3641	-0.3031	0.0519	0.0434021	0.888713
PFF0920c	PFF0920c:: conserved Plasmodium protein, unknown function	-0.00112121	-0.0787879	0.113879	-0.103788	0.343879	-0.0451212	0.150545	0.372879	-0.263455	-0.223788	-0.265121	0.0433148	0.888935
MAL7P1.142	MAL7P1.142:: conserved Plasmodium membrane protein, unknown function	-0.152091	0.478909	-0.258091	0.334909	0.00290909	0.425909	0.264909	-0.130091	-0.469091	-0.102091	-0.396091	0.0431768	0.889286
PFF0895w	PFF0895w:: malate dehydrogenase	-0.613545	1.37445	-0.617545	-0.452545	-0.180545	0.0204545	-0.0765455	-0.543545	0.117455	0.493455	0.478455	0.0429138	0.889955
PFE0965c	PFE0965c:: vacuolar ATP synthetase	0.731333	-0.648667		-0.262667	-0.339667	-0.0736667	0.0453333	0.484333	0.0643333	-0.000666667		0.0427404	0.890397
PFB0105c	PFB0105c:: Plasmodium exported protein (PHISTc), unknown function	0.1191	-0.1499	0.0661	-0.1659	0.0331	-0.1699	-0.2109	0.5191		0.0411	-0.0819	0.0426597	0.890602
PF11_0217	PF11_0217:: conserved Plasmodium membrane protein, unknown function	0.103792	0.417792	-0.407208	-0.810208	-0.390208	-0.426208	-0.587208	-0.435208	0.218792	0.645792	1.67008	0.0421908	0.891796
PF11_0375	PF11_0375:: conserved Plasmodium protein, unknown function	-0.100545	-0.404045	0.599955	0.476955	0.446955	-0.286545	0.362455	0.261455	-0.392545	0.0564545	-1.02055	0.0421558	0.891885
PFB0210c	PFB0210c:: hexose transporter, PfHT1	-0.567182	1.01832	-0.317682	-0.0781818	-0.780682	-0.690682	-0.125682	-0.399182	0.768318	0.497818	0.674818	0.0419763	0.892342
MAL13P1.194	MAL13P1.194:: conserved Plasmodium protein, unknown function	0.221273	0.173273	-0.344727	-0.250727	0.226273	0.386273	-0.220727	-0.229727	0.0752727	0.0522727	-0.0887273	0.0417384	0.892948
PF11_0075	PF11_0075:: conserved Plasmodium protein, unknown function	-0.254182	0.138818	0.151818	0.0888182	-0.128182	0.0228182	0.0758182	-0.258182	-0.151182	0.0238182	0.289818	0.0415978	0.893306
MAL8P1.44	MAL8P1.44::null	0.108035	-0.599965	0.561035	0.129035	0.302035	-0.230965	-0.107354	0.152035	-0.241965	-0.0829646	0.0110354	0.0407024	0.895587
PF11_0295	PF11_0295:: farnesyl pyrophosphate synthase, putative	-0.350182	0.334318	0.0833182	0.127318	-0.960182	0.193818	0.0838182	-0.213182	0.0623182	0.231818	0.406818	0.0402045	0.896856
PF14_0583	PF14_0583:: conserved Plasmodium protein, unknown function	0.231727	0.00572727	-0.183273	-0.00377273	-0.204773	0.166227	-0.546773	-0.331273	-0.169273	0.248727	0.786727	0.0400777	0.897179
PF13_0073	PF13_0073:: Plasmodium exported protein (hyp12), unknown function	-0.226727	-0.420727	0.776273	0.524273	-1.37273	0.856273	0.545273	0.109273	-1.24773	0.128273	0.328273	0.0399616	0.897475
PF11_0174	PF11_0174:: cathepsin C, homolog	0.895773	-0.941227	0.169773	0.244273	0.0467727	0.934773	-0.0867273	-0.471727	-0.669227	-0.499727	0.377273	0.0390211	0.899873
PF10_0163	PF10_0163:: Plasmodium exported protein (PHISTc), unknown function	0.382636	0.441636	-0.706364	-0.717364	0.806636	-0.492364	-0.733364	0.322636	1.13064	0.234636	-0.669364	0.0389893	0.899954
PF10_0111	PF10_0111:: 20S proteasome beta subunit, putative	0.292909	-0.129091	-0.117091	-0.233091	-0.215091	-0.342091	-0.192091	0.0399091	0.467909	-0.0160909	0.443909	0.0389314	0.900102
PFL1055c	PFL1055c:: conserved Plasmodium membrane protein, unknown function	-0.259909	-0.237909	0.575591	0.443591	-0.738909	0.210091	0.307091	0.374591	-0.568909	-0.120409	0.0150909	0.038881	0.90023
PFL1600c	PFL1600c:: conserved Plasmodium protein, unknown function	0.136964	0.238914	-0.308786	0.448914	0.428914	0.416714	0.148914	0.140314	-0.161286	-0.589286	-0.900286	0.0386236	0.900887
PFF0150c	PFF0150c:: conserved Plasmodium protein, unknown function	-0.00809091	0.115409	-0.0790909	-9.09e-05	-0.418591	-0.103091	-0.179591	-0.00559091	0.323409	0.112909	0.242409	0.0385377	0.901106
PF13_0245	PF13_0245:: conserved Plasmodium protein, unknown function	0.28725	-0.61775	0.39675	-0.12675	-0.04875	0.15125	-0.33575	0.30625	0.28025		-0.29275	0.0385348	0.901113
PFD0240c	PFD0240c:: 6-cysteine protein, putative	0.511773	-0.456727	0.00927273	0.527273	-0.00422727	-0.0532273	-0.0282273	0.257773	-0.425227	-0.139727	-0.198727	0.0380843	0.902262
PFI1265w	PFI1265w:: conserved Plasmodium protein, unknown function	0.0628939	-0.377439	0.401561	0.748227	-0.784939	0.873227	0.627894	-0.560939	-0.576106	-0.183439	-0.230939	0.037898	0.902738
PFF0300w	PFF0300w:: RNA binding protein, putative	-0.0826818	-0.142682	0.271818	0.0803182	-0.473182	-0.162182	0.157818	0.671318	-0.212182	0.0868182	-0.195182	0.0375637	0.903591
PF11_0414	PF11_0414:: conserved Plasmodium protein, unknown function	0.130136	0.0766364	-0.143864	-0.220364	-0.177864	0.818636	0.390636	-0.0153636	-1.22586	0.570136	-0.202864	0.0372293	0.904444
PF14_0631	PF14_0631:: conserved Plasmodium protein, unknown function	0.156923	1.30437	-1.30308	0.119173	-0.177327	-0.482577	-0.650577	-0.933827	0.759573	0.490173	0.717173	0.0371739	0.904585
PFB0735c	PFB0735c:: conserved Plasmodium protein, unknown function	0.102879	-0.251621	0.213712	0.244045	-0.729621	0.241045	0.280712	0.117712	-0.214621	0.840379	-0.844621	0.037006	0.905014
PF14_0602	PF14_0602:: DNA polymerase alpha subunit, putative	-0.497655	1.05685	-0.437655	-0.485655	-0.400655	-0.0596545	-0.545655	-0.661655	0.466345	0.239345	1.32605	0.0358621	0.907934
PFF0840w	PFF0840w:: conserved Plasmodium protein, unknown function	-0.600818	0.846182	-0.132818	0.343182	-0.409818	-0.157818	-0.514818	-0.336818	-0.663818	0.0951818	1.53218	0.0357236	0.908288
PF14_0636	PF14_0636:: conserved Plasmodium protein, unknown function	0.308136	-0.0918636	-0.174864	0.463636	0.129636	-0.469364	-0.187864	0.154136	0.0446364	-0.183364	0.00713636	0.0352978	0.909376
PFL1805c	PFL1805c:: conserved Plasmodium protein, unknown function	0.317	-0.626	0.379	-0.261	0.243	0.699	-0.218	0.175	-0.347	-0.361		0.0347282	0.910831
PFE1435c	PFE1435c:: nucleolar preribosomal GTPase, putative	0.340182	-0.626818	0.347182	-0.189318	-0.199318	-0.167818	0.110682	0.0231818	0.274682	-0.282318	0.369682	0.0346132	0.911125
MAL7P1.113	MAL7P1.113:: DEAD box helicase, putative	-0.0148636	-0.119364	0.158136	0.245636	0.0156364	-0.0558636	-0.191864	0.0991364	-0.0878636	-0.259864	0.211136	0.0340897	0.912463
PF14_0254	PF14_0254:: DNA mismatch repair protein Msh2p, putative	0.286	-0.134	-0.113	0.282	-0.076	0.087	-0.286	-0.082	-0.458	0.494		0.033047	0.915128
PFC0405c	PFC0405c:: ribosomal protein l7ae, putative	-0.107636	-0.164636	0.336864	-0.229636	0.869364	-0.623636	-0.00763636	0.629364	0.402864	0.0163636	-1.12164	0.0318079	0.918297
PF13_0154	PF13_0154:: conserved Plasmodium protein, unknown function	-0.104818	0.138182	-0.00481818	-0.330818	0.0401818	0.0591818	0.372182	-0.463818	0.0321818	-0.0968182	0.359182	0.0313951	0.919353
MAL13P1.15	MAL13P1.15:: conserved Plasmodium protein, unknown function	-0.253909	1.12909	-0.778909	0.151091	-0.0669091	-0.386909	-0.141909	-0.776909	0.580091	0.413091	0.132091	0.0310617	0.920206
PFD0745c	PFD0745c:: nonclathrin coat protein zeta2-cop-related protein, putative	0.2507	-0.2503	0.0377	-0.0283		-0.1863	-0.2003	0.2917	0.5787	-0.0563	-0.4373	0.0307244	0.921069
PFI0740c	PFI0740c:: ubiquitin conjugating enzyme, putative	0.0147273	0.155727	-0.140273	-0.303273	0.0887273	-0.292273	-0.119273	0.387727	0.314727	0.278727	-0.385273	0.0301669	0.922496
PF08_0057	PF08_0057:: conserved Plasmodium protein, unknown function	-0.0349091	0.733091	-0.623909	0.280091	0.445091	0.686091	-0.0859091	-0.0889091	-0.185909	-0.572909	-0.551909	0.0300634	0.922761
PF08_0061	PF08_0061:: conserved Plasmodium protein, unknown function	-0.286818	0.216682	0.110182	-0.528818	0.356182	-0.129318	0.272182	0.0376818	0.417682	-0.0593182	-0.406318	0.029986	0.922959
PFD1045w	PFD1045w::null	0.24845	0.66945	-0.84355	-0.05105	-0.31755	-0.07655	0.22245	-0.67855	0.47245		0.35445	0.0299427	0.92307
PFE0230w	PFE0230w:: conserved Plasmodium protein, unknown function	-0.104977	0.499356	-0.323311	-0.0766439	0.121606	0.803356	1.08436	-0.334311	-0.709644	-0.199144	-0.760644	0.0299128	0.923146
PFD0750w	PFD0750w:: nuclear cap-binding protein, putative	0.00727273	-0.210727	0.232273	-0.202727	-0.0807273	-0.0467273	-0.109727	0.403273	0.237273	0.0252727	-0.254727	0.0297556	0.923549
PFL0560c	PFL0560c:: minichromosome maintenance protein, putative	-0.4035	1.166	-0.662	-0.023	0.102	0.2275	0.134	-0.028	-1.366	0.546	0.307	0.0293908	0.924483
PFD1135c	PFD1135c:: probable protein, unknown function	0.00598636	1.44099	-1.29001	-1.61801	0.200986	-0.991014	-0.177014	0.279986	2.02099	0.566986	-0.439864	0.0292671	0.9248
MAL13P1.191	MAL13P1.191:: conserved Plasmodium protein, unknown function	0.406944	-0.0360556	-0.326056	-0.139056	-0.0720556	0.740444	-0.177056	-0.440056		0.0429444		0.0291514	0.925096
PF13_0147	PF13_0147:: conserved Plasmodium protein, unknown function	0.1845	-0.1935	0.034	-0.139	0.068	0.1525	-0.1535	0.2675	0.2305	-0.168	-0.283	0.0287472	0.926131
MAL13P1.243	MAL13P1.243:: elongation factor Tu, putative	0.00940909	-0.346258	0.383742	0.0687424	0.475409	0.433409	0.187742	0.111742	-0.567758	-0.300924	-0.455258	0.0283191	0.927227
PF14_0548	PF14_0548:: ATPase, putative	0.2935	0.3235	-0.569	-0.2805	0.169	0.113	-0.2885	-0.062	-0.334	0.386	0.249	0.0281387	0.927689
PF14_0746	PF14_0746:: Plasmodium exported protein (PHISTb), unknown function	-0.333591	-0.393091	0.818909	0.548409	-1.53309	0.756909	0.734409	0.0254091	-0.904091	-0.0705909	0.350409	0.028118	0.927742
PF07_0071	PF07_0071:: queuine tRNA-ribosyltransferase, putative	0.206682	-0.369818	0.197682	0.298682	0.0191818	-0.0498182	-0.307318	0.271182	-0.453318	-0.0323182	0.219182	0.0263284	0.932328
PFD0395c	PFD0395c:: conserved Plasmodium protein, unknown function		0.3175	-0.2875	-0.4855	0.0645	0.0635	-0.1735	-0.0075	0.5345	0.1155	-0.1415	0.0260831	0.932957
PFA0135w	PFA0135w:: Merozoite-associated tryptophan-rich antigen, putative	-0.0157273	0.574273	-0.483727	-0.767727	-0.191727	-0.0707273	-0.539727	1.69027	0.521273	-0.468727	-0.247727	0.0260415	0.933063
PFL0350c	PFL0350c:: conserved Plasmodium protein, unknown function	-0.227682	0.435318	-0.174432	-0.0574318	0.0915682	0.501568	-0.0974318	-0.113932	-0.192682	-0.175432	0.0105682	0.0256584	0.934046
PF14_0109	PF14_0109::null	-0.438364	0.425636	0.0606364	0.0766364	-0.198364	0.174636	0.790636	-0.0663636	-0.309364	0.153636	-0.669364	0.0255312	0.934372
PFA0002w	PFA0002w::null	-0.523455	0.323045	0.266545	0.00354545	0.256045	0.846045	-0.0299545	-1.52345	0.694045	-0.313455	0.00104546	0.0252904	0.934989
PFB0285c	PFB0285c:: conserved Plasmodium protein, unknown function	0.222379	-0.459288	0.274712	-0.303955	-0.185621	0.367712	0.220045	0.351379	-0.195788	-0.247788	-0.0437879	0.0252546	0.935081
PFL1335w	PFL1335w:: cyclin related protein, putative	-0.0851364	0.220864	-0.104636	-0.282136	0.252364	0.526864	-0.141136	-0.644136	0.397364	-0.0956364	-0.0446364	0.0252146	0.935183
PFE1225w	PFE1225w:: organelle ribosomal protein L7/L12 precursor, putative	-0.331818	0.317182	0.0641818	0.224182	0.213182	1.04818	-0.0518182	-0.0898182	-0.729818	-0.769818	0.106182	0.0250794	0.93553
PFI0315c	PFI0315c:: dynein light intermediate chain 2, cytosolic	0.288273	-1.08723	0.908773	0.499273	-0.366727	-1.51273	-0.440727	0.204273	0.0902727	-0.542727	1.95927	0.0248566	0.936101
PFE0970w	PFE0970w:: cytochrome c oxidase assembly protein (heme A	0.133545	-0.00995455	-0.100955	-0.0909545	-0.250955	-0.0729545	-0.136955	0.247045	0.173045	-0.411955	0.521045	0.0248435	0.936135
PF10_0017	PF10_0017:: Plasmodium exported protein (PHISTa), unknown function	0.101091	-0.480909	0.440091	0.00609091	-0.360909	-0.549909	-0.289909	-0.596909	0.0920909	0.225091	1.41409	0.0248217	0.936191
PF14_0430	PF14_0430:: mitochondrial ribosomal protein S29 precursor, putative	-0.3356	-0.0586	0.4529	1.0809	-0.0441	-1.2411	-0.4461	-0.0561		0.1689	0.4789	0.0248046	0.936234
PFD0965w	PFD0965w:: phosphatidylinositol 4-kinase, putative	-0.15795	-0.22495	0.428479	0.7663	0.373675	-0.129325	0.4623	-0.388575	-0.443807	-0.0981997	-0.58795	0.0246788	0.936557
PF14_0287	PF14_0287:: conserved Plasmodium protein, unknown function	-0.598	-0.198	0.851	-0.065	0.097	0.612	-0.375	-0.025	0.001	-0.3		0.0244879	0.937047
PF11_0074	PF11_0074:: exonuclease, putative	0.201591	-0.0759091	-0.0814091	0.374091	-0.756409	1.06209	0.484091	-0.0584091	-1.01891	-0.143909	0.0130909	0.0244117	0.937242
PF14_0059	PF14_0059:: conserved Plasmodium protein, unknown function	-0.0100227	-0.294223	0.335777	0.277977	0.193177	0.365777	0.0105773	0.0297773	-0.322623	-0.378023	-0.208173	0.0243654	0.937361
PF11_0371	PF11_0371:: conserved Plasmodium protein, unknown function	-0.311295	0.0961045	0.250971	0.496305	0.0473045	0.356471	0.182471	-0.351895	-0.251895	-0.647095	0.132555	0.0243147	0.937491
PF11_0335	PF11_0335::null	0.0168182	-0.339182	0.360818	-0.0251818	0.144818	0.699818	0.0228182	0.206818	-0.331182	-0.181182	-0.575182	0.0240385	0.938199
PFL1245w	PFL1245w:: ubiquitin-activating enzyme E1, putative	-0.286864	0.193136	0.125636	0.553636	0.0316364	-0.698364	0.0446364	0.0391364	-0.0168636	0.234636	-0.220364	0.0236301	0.939247
MAL8P1.300	MAL8P1.300:: conserved Plasmodium protein, unknown function	-0.130545	-0.0995455	0.272455	-0.311545	-0.393545	0.200455	-0.237545	-0.426545	-0.396545	0.112455	1.41045	0.0230024	0.940857
PFA0475c	PFA0475c:: conserved Plasmodium protein, unknown function	0.41226	-0.54874	0.17026	-0.24074	0.28026	0.04526	-0.12974	0.18026	-0.24734	0.07826		0.0227842	0.941417
PFD1130w	PFD1130w:: conserved Plasmodium protein, unknown function	0.375364	0.229864	-0.572136	-0.182136	0.0743636	0.146864	-0.0546364	0.00936364	0.135364	-0.334136	0.171864	0.0220247	0.943366
PF11_0310	PF11_0310:: transporter, putative	0.507318	-0.275682	-0.170182	0.461818	-1.48268	1.29882	0.287818	-0.327182	-0.882682	-0.0781818	0.660818	0.0214669	0.944797
PFD1095w	PFD1095w:: BSD domain, putative	-0.219	0.641	-0.374	-0.593	0.168	-0.245	-0.052	-0.701	0.627	0.565	0.183	0.0212228	0.945424
PF10_0252	PF10_0252:: cytochrome C oxidase copper chaperone, putative	-0.256455	0.423545	-0.138455	0.0415455	-0.0124545	0.333545	0.0675455	-0.401455	-0.203455	0.335545	-0.189455	0.0210979	0.945745
PFL0405w	PFL0405w:: conserved Plasmodium protein, unknown function	0.191209	-0.298553	0.131304	-0.0252673	0.0655898	0.26659	0.426447	-0.00969589	-0.165874	-0.274874	-0.306874	0.0210319	0.945914
PF10_0275	PF10_0275:: protoporphyrinogen oxidase	-0.152818	-0.172318	0.358682	0.520182	0.301182	-0.796318	-0.227818	-0.346318	0.271182	-0.0798182	0.324182	0.0207601	0.946612
PF13_0101	PF13_0101:: conserved Plasmodium protein, unknown function	-0.0932273	-0.674561	0.837439	0.399106	-0.616061	1.24611	0.0744394	0.530439	-1.38006	-0.453061	0.129439	0.0204001	0.947536
PF10_0199	PF10_0199:: conserved Plasmodium membrane protein, unknown function	-0.0538485	0.00840152	0.0729015	-0.472348	0.533902	-0.202848	0.208152	0.693152	0.306902	-0.0235152	-1.07085	0.0197111	0.949305
PF10_0031	PF10_0031:: conserved Plasmodium protein, unknown function	-0.245091	0.342409	-0.0650909	-0.277091	0.609909	-0.547591	0.271909	0.00990909	0.307409	0.279409	-0.686091	0.019471	0.949922
PFL1475w	PFL1475w:: sun-family protein, putative	0.304409	0.282909	-0.549091	-0.270591	-0.237591	-0.845591	0.189409	0.140409	0.627909	0.216409	0.141409	0.0188873	0.951421
PFE0825w	PFE0825w:: metabolite/drug transporter, putative	-0.184955	-0.341955	0.558045	0.238045	-0.240955	0.263045	-0.457455	-0.142955	0.338045	-0.0499545	0.0210455	0.0188745	0.951454
PFA0535c	PFA0535c:: kinesin, putative	-0.0156515	0.629348	-0.577985	-0.333985	0.277015	0.319682	-0.0543182	0.252015	0.0963485	-0.376485	-0.215985	0.0184829	0.952459
PF14_0350	PF14_0350:: N-acetyltransferase, putative	-0.116227	-0.130727	0.269273	0.616773	0.0712727	-0.129227	0.127273	0.127773	-0.368227	-0.0372273	-0.430727	0.0184059	0.952657
MAL13P1.323	MAL13P1.323:: conserved Plasmodium protein, unknown function	-0.196452	0.0339485	0.186198	0.391548	0.279948	0.681348	-0.496052	-0.117252	-0.199052	-0.293802	-0.270385	0.0181369	0.953348
PFL1980c	PFL1980c:: conserved Plasmodium protein, unknown function	0.0924924	-0.0395076	-0.0450076	0.0489924	0.0497424	0.159742	0.0344924	0.100742	-0.124674	-0.252008	-0.0250076	0.017449	0.955115
PFE1450c	PFE1450c:: conserved Plasmodium protein, unknown function	-0.134818	0.501182	-0.333818	-0.270818	-0.188818	0.298182	-0.172818	-0.423818	-0.423818	0.485182	0.664182	0.0173252	0.955433
PFI0790w	PFI0790w:: thioredoxin reductase 3	-0.561945	0.638055	-0.0359455	0.594055	0.168055	-0.800945	0.140055	0.250055	0.659055	0.0350545	-1.08555	0.0150307	0.96133
PFL0855c	PFL0855c:: conserved Plasmodium protein, unknown function	-0.0315	-0.152	0.1985	0.0245	0.349	0.113	0.229	-0.0285	-0.1105	-0.001	-0.5905	0.0150042	0.961398
PFL1275c	PFL1275c:: conserved Plasmodium protein, unknown function	0.678025	-0.361475	-0.284753	-0.0369747	0.0740253	0.607525	0.342525	0.122025	-0.588975	-0.496975	-0.0549747	0.0149236	0.961605
PFL1070c	PFL1070c:: endoplasmin homolog precursor, putative	-0.461318	0.541682	-0.0528182	0.528682	-0.362318	0.455682	-0.0598182	-0.508318	-0.165818	-0.00381818	0.0881818	0.0145781	0.962493
PF07_0072	PF07_0072:: calcium-dependent protein kinase 4	0.0458636	-0.302136	0.275364	0.432364	-0.150636	0.414864	-0.288636	-0.195636	-0.501636	-0.00513636	0.275364	0.0137736	0.964561
PF10_0058	PF10_0058:: DNAJ protein, putative	-0.031	-0.121667	0.162333	-0.099	-0.0463333	-0.285	0.142333	-0.191667	0.159333	0.152333	0.158333	0.0136799	0.964802
PF14_0181	PF14_0181:: calmodulin, putative	0.0252	-0.1698	0.1552	-0.0448	0.2222		-0.0108	0.0712	-0.4318	0.0652	0.1182	0.0135603	0.96511
PF11_0397	PF11_0397:: Beta-catenin-like protein 1, putative	-0.74035	0.32665	0.44465	-0.29285	0.61965	-0.37535	0.26165	-0.09435	0.46165	-0.61135		0.0132335	0.96595
PF13_0272	PF13_0272:: thioredoxin-related protein, putative	-0.306364	0.0546364	0.276636	0.924636	-0.374364	-0.742364	0.523636	0.169636	-0.396364	0.326636	-0.456364	0.0131212	0.966239
PFE0685w	PFE0685w::null	-0.0263	0.2867	-0.2463		0.4477	-0.3033	-0.0633	0.1187	-0.0013	-0.2173	0.0047	0.0131132	0.966259
PFL1835w	PFL1835w:: conserved Plasmodium protein, unknown function	-0.0615909	0.234409	-0.156091	-0.514091	-0.353091	0.395409	-0.454591	0.220909	0.380409	-0.000590909	0.308909	0.0130089	0.966528
MAL13P1.105	MAL13P1.105::ser/thr protein phosphatase 2A reulatory subunit A homologue	-0.172611	0.896389	-0.696611	-0.201611	-0.0466111	-0.222611	-0.0386111	-0.00411111	0.486389			0.0127075	0.967303
PFE1430c	PFE1430c:: cyclophilin, putative	-0.0209091	0.143091	-0.107909	0.268091	-0.721909	-0.0849091	-0.0449091	0.327091	0.553091	-0.131909	-0.178909	0.0126428	0.967469
PFE0550w	PFE0550w:: conserved Plasmodium protein, unknown function	0.0636143	-0.205386	0.165614		0.264614	-0.169386	1.13961	-0.259386	-0.100386	0.302614	-1.20153	0.0126161	0.967538
PFC0185w	PFC0185w:: membrane skeletal protein IMC1-related	0.101273	-0.0237273	-0.0577273	0.315273	0.676773	0.650773	-0.0757273	0.137273	-0.333727	-1.33873	-0.0517273	0.0124656	0.967925
PF10_0256	PF10_0256::null	-0.0127273	-0.239227	0.275273	0.334773	-0.247727	0.148773	-0.213227	-0.487227	-0.362727	-0.588727	1.39277	0.0118604	0.969481
PFF1235w	PFF1235w:: conserved Plasmodium membrane protein, unknown function	-0.119349	-0.0223488	0.159651	0.294651	-0.925512	-0.775349	0.445651	0.340651	0.233651	-0.198349	0.566651	0.0115632	0.970245
PFC0371w	PFC0371w:: conserved protein, unknown function	0.0211818	-0.376818	0.368182	-0.0838182	0.216182	-0.358818	-0.0438182	0.138182	-0.0588182	0.114182	0.0641818	0.0104219	0.973181
PFI1425w	PFI1425w:: conserved Plasmodium protein, unknown function	0.700864	-0.564136	-0.115636	-0.174136	0.436864	-0.337636	-0.158636	0.284364	-0.249636	0.535864	-0.358136	0.00963134	0.975214
PF11_0223	PF11_0223:: conserved Plasmodium protein, unknown function	0.190773	-0.117227	-0.0512273	-0.403227	-0.223227	-0.494227	-0.292727	-0.525227	-0.369227	0.0557727	2.22977	0.0094493	0.975683
MAL13P1.257	MAL13P1.257:: conserved Plasmodium protein, unknown function	0.217182	-0.189818	-0.00481818	0.112182	0.379182	-1.49682	0.294182	0.889182	0.751182	0.382182	-1.33382	0.00929959	0.976068
PF14_0161	PF14_0161:: conserved protein, unknown function	0.0995556	0.600556	-0.681444	0.0640556	-0.211944	-0.640444	0.354556	0.0765556	0.338556			0.00913543	0.97649
PFB0826c	PFB0826c:: conserved Plasmodium protein, unknown function	-0.0567725	-0.355914	0.430086	0.704086	-0.408914	0.747086	-0.181914	0.0460858	-0.599914	-0.323914		0.00888699	0.977129
PFD0320c	PFD0320c:: conserved Plasmodium protein, unknown function	-0.0727667	0.3614	-0.2741	0.330733	-0.2364	-0.339933	0.1224	-0.228433	0.9069	-0.2382	-0.3316	0.00874349	0.977498
PF14_0410	PF14_0410:: conserved Plasmodium protein, unknown function	0.204636	-0.327364	0.133636	-0.118864	0.201636	0.631136	-0.326864	-0.0533636	-0.133864	-0.226864	0.0161364	0.00848286	0.978169
PF10_0235	PF10_0235:: RNA binding protein, putative	-0.163091	0.278909	-0.105091	0.0819091	-0.184091	0.347909	-0.221091	-0.262091	-0.171091	-0.327091	0.724909	0.00810211	0.979149
PFL1155w	PFL1155w:: GTP cyclohydrolase I	0.344727	-0.519773	0.193727	0.107227	-0.249773	0.356227	-0.501773	-0.448273	-0.732773	0.278727	1.17173	0.00795782	0.97952
PF11_0337	PF11_0337:: mitochondrial ribosomal protein L2 precursor	-0.0489394	0.491061	-0.426939	-0.740939	0.0490606	-0.0859394	0.268061	-0.571939	0.286061	0.647061	0.133394	0.00755869	0.980547
PFL0250w	PFL0250w:: conserved Plasmodium protein, unknown function	-0.247909	0.474091	-0.206909	-0.736909	0.500091	-0.871409	-0.0119091	0.756591	1.17309	0.0920909	-0.920909	0.0073948	0.980968
PFF0640w	PFF0640w:: conserved Plasmodium protein, unknown function	-0.0972727	0.0867273	0.0157273	0.230727	-0.164273	0.499727	0.0207273	-0.000272727	-0.329273	-0.116273	-0.146273	0.00672928	0.982681
PFF1285w	PFF1285w:: conserved Plasmodium protein, unknown function	-0.142444	-0.705944	0.870556	-0.356944	-0.549444	-1.33594	1.03056	0.782056	0.407556			0.0065224	0.983213
PF11_0294	PF11_0294:: ATP-dependent phosphofructokinase, putative	-0.0831818	-0.0751818	0.170818	0.379318	-0.693682	0.713818	0.341818	-1.07068	-0.527682	-0.242682	1.08732	0.00639606	0.983538
PFL1905w	PFL1905w:: conserved Plasmodium protein, unknown function	-0.360273	0.109727	0.258727	0.117727	0.187727	-0.646273	0.0887273	0.453727	0.0547273	0.00772727	-0.272273	0.00575087	0.985199
PFL1150c	PFL1150c:: mitochondrial ribosomal protein L24-2 precursor, putative	-0.189	-0.38	0.59	1.355	-1.703	0.958	-0.282	-1.05	-1.279	0.457	1.523	0.00544578	0.985984
MAL13P1.166	MAL13P1.166:: DEAD box helicase, putative	-0.3025	0.2075	0.1045	0.2535	-0.791	-0.5085	0.439	-0.308	0.8655	-0.334	0.374	0.00521496	0.986578
PFL0080c	PFL0080c:: serine/threonine-protein kinase, Pfnek-3	0.0629375		-0.0610625	0.146937	-0.156062	0.0389375	-0.207437	0.151938	0.0369375	0.134937	-0.148063	0.00495463	0.987248
rpl16	rpl16::null	-0.330818	0.0891818	0.250182	-0.0618182	0.553182	0.151182	0.458182	0.571182	-0.639818	-0.301818	-0.738818	0.00475883	0.987752
PF13_0334	PF13_0334:: polynucleotide kinase, putative	0.153909	-0.261091	0.113909	0.134909	0.320909	0.120909	-0.257091	0.590909	0.238409	-0.161591	-0.994091	0.00434071	0.988828
PF11_0092	PF11_0092:: mechanosensitive ion channel protein	-0.0182667	-0.9296	0.960233	1.46923	-0.776267	0.312733	-0.656267	0.0687333		-0.368267	-0.0622667	0.00346073	0.991093
PFF1425w	PFF1425w:: RNA binding protein, putative	-0.145773	0.149227	0.00222727	0.402727	-0.403773	1.08973	-0.862273	-0.397273	-0.623773	0.157727	0.631227	0.00315117	0.991889
PF14_0133	PF14_0133:: SufC ATPase, putative		0.4901	-0.4849	0.2051	-0.0659	0.6831	-0.3379	0.1301	-0.1439	-0.4329	-0.0429	0.00312882	0.991947
PFF1000w	PFF1000w:: cleavage stimulation factor subunit 1-like protein, putative	0.375864	-0.306136	-0.0651364	0.0383636	0.609864	0.0123636	0.443364	0.204864	-0.349136	-0.478136	-0.486136	0.0027697	0.992871
MAL7P1.115	MAL7P1.115:: conserved Plasmodium membrane protein, unknown function	-0.1805	-0.1275	0.3105	0.301	-0.347	0.0115	-0.2025	0.1095	0.092	-0.175	0.208	0.00232908	0.994005
PF10_0227	PF10_0227:: HORMA domain protein, putative	-0.0837386	0.505261	-0.416739	-0.369739	-0.259739	0.348261	-0.268739	-0.353739	-0.606739	0.377261	1.12839	0.00210653	0.994578
PFI1670c	PFI1670c:: vacuolar ATP synthase subunit E, putative	-0.0473636	0.0666364	-0.0173636	-0.0163636	-0.780364	0.0596364	0.105636	-0.345364	0.126636	0.151636	0.696636	0.0018055	0.995353
PF14_0231	PF14_0231:: 60S ribosomal protein L7-3, putative	0.0228182	-0.184182	0.161818	-0.113182	-0.00818182	-0.159182	-0.231182	0.364818	0.202818	0.0218182	-0.0781818	0.000560918	0.998556
MAL8P1.77	MAL8P1.77:: conserved Plasmodium protein, unknown function	-0.0628	-0.1988	0.2622	-0.1708	-0.7638	-0.3778	0.3672	0.6402	-0.1448	0.4492		0.000385768	0.999007
PFE1260c	PFE1260c:: conserved Plasmodium protein, unknown function	-0.142636	0.613864	-0.470636	0.0113636	0.305864	0.549364	-0.0726364	-0.0406364	-0.364636	-0.126636	-0.262636	0.000317186	0.999184
PF11_0280	PF11_0280:: small nuclear ribonucleoprotein F, putative	-0.284188	0.258812	0.0238121	-0.327188	-0.470188	0.247879	0.297812	-0.553188	-0.224188	0.0308121	0.999812	-0.000913729	0.997648
PFD0710w	PFD0710w:: GTP binding protein, putative	0.00566136	0.199161	-0.208339	-0.137339	-0.169839	1.04766	-0.0778386	-0.318339	-0.633339	0.127886	0.164661	-0.00231448	0.994043
PFL0630w	PFL0630w:: iron-sulfur subunit of succinate dehydrogenase	-0.3092	-0.1942	0.4998	0.3548		0.0498	-0.3592	0.2038	0.0778	-0.0352	-0.2882	-0.0024759	0.993627
PFI1120c	PFI1120c:: conserved Plasmodium protein, unknown function	0.0592359	0.279379	-0.343335	-0.416835	0.826236	-0.322502	-0.0703355	0.176331	0.334998	0.196665	-0.719835	-0.00269262	0.993069
MAL8P1.47	MAL8P1.47:: conserved Plasmodium protein, unknown function	-0.102727	-0.117227	0.215773	0.737273	-0.188727	-0.276227	-0.369727	0.355773	0.0307727	-0.479727	0.194773	-0.00319371	0.99178
PF13_0061	PF13_0061:: ATP synthase gamma chain, mitochondrial precursor, putative	0.646636	-0.0593636	-0.597364	-0.0983636	0.00763636	-0.737364	0.145636	-0.112364	-0.407364	1.54564	-0.333364	-0.00354238	0.990882
MAL13P1.345	MAL13P1.345:: conserved Plasmodium protein, unknown function	-0.317568	0.0154318	0.293432	0.000431818	-0.153568	-1.22557	0.198432	0.680432	-0.327568	0.551432	0.284682	-0.00440373	0.988666
PFD0330w	PFD0330w:: conserved Plasmodium protein, unknown function	-0.0740455	0.203455	-0.136045	-0.0170455	0.925455	0.259955	0.218455	0.0269545	-0.174545	-0.649045	-0.583545	-0.00445384	0.988537
MAL13P1.261	MAL13P1.261:: conserved Plasmodium protein, unknown function	0.0572273	-0.260273	0.196727	0.449227	0.391227	-0.0972727	0.0197273	0.378227	-0.379273	-0.224773	-0.530773	-0.00475423	0.987764
PF13_0117	PF13_0117:: TBC domain containing protein	0.383182	0.0656818	-0.459818	-0.383318	-0.492318	-0.0303182	-0.341818	-0.0818182	-0.156818	0.0311818	1.46618	-0.00480212	0.98764
MAL13P1.465	MAL13P1.465:: Plasmodium exported protein, unknown function	0.506545	-0.915455	0.391545	-0.250455	-1.38545	-0.0574545	0.135545	0.145545	-0.649455	0.493545	1.58555	-0.00481697	0.987602
PF11_0358	PF11_0358:: DNA-directed RNA polymerase 1, subunit 2, putative	0.0847424	-0.200258	0.109409	0.145076	-0.181258	0.297409	0.376076	0.0297424	-0.469424	-0.160258	-0.0312576	-0.00625097	0.983912
PFL1015w	PFL1015w:: conserved Plasmodium protein, unknown function	-0.177	-0.317	0.486	0.05	0.152	-0.084	0.136	0.098	0.088	-0.265	-0.167	-0.00628689	0.983819
MAL13P1.118	MAL13P1.118::3',5'-cyclic nucleotide phosphodiesterase	-0.0136818	0.114818	-0.106682	-0.166182	0.250318	0.305818	-0.0521818	0.0333182	0.0273182	-0.448182	0.0553182	-0.00730452	0.981201
PFF0120w	PFF0120w:: geranylgeranyltransferase, putative	0.453	-0.304	-0.161	-0.662	-0.056	-0.065	-0.022	0.367		0.276	0.174	-0.00771564	0.980143
PF10_0277	PF10_0277:: nucleolar rRNA processing protein EBP2, putative	0.0500909	-0.275909	0.217091	0.119091	-0.0389091	0.448091	-0.223909	-0.242909	-0.0179091	-0.184909	0.150091	-0.00825523	0.978755
PF10_0213	PF10_0213:: 10b antigen, putative	0.0387955	0.169545	-0.219705	0.280795	-0.321955	0.0335455	-0.389205	0.0650455	-0.476205	0.216295	0.603045	-0.00911196	0.97655
PFL1460c	PFL1460c:: conserved Plasmodium protein, unknown function	-0.15185	0.08015	0.05615	1.17315	-0.54935	0.02515		-0.31785	-0.43685	-0.13385	0.25515	-0.010391	0.97326
PF14_0048	PF14_0048:: conserved Plasmodium protein, unknown function	-0.0412727	-0.352773	0.376727	0.0187273	-0.192773	0.384727	-0.195273	0.474727	-0.404273	-0.353273	0.284727	-0.011212	0.971149
PFI0170w	PFI0170w:: conserved Plasmodium protein, unknown function	-0.198424	0.0149091	0.171576	0.580242	-0.363758	-0.310424	0.0655758	0.00390909	-0.00475758	-0.116091	0.157242	-0.0113907	0.970689
PF10_0145	PF10_0145:: conserved Plasmodium protein, unknown function	-0.139636	-0.482636	0.601364	0.245364	-0.181636	0.0613636	0.168364	0.457364	-0.137636	-0.268636	-0.323636	-0.0115562	0.970263
MAL13P1.303	MAL13P1.303:: polyadenylate-binding protein, putative	-0.0105	0.705	-0.72	-0.275	0.1635	0.0425	-0.1435	-0.0605	-0.3585	0.5295	0.1275	-0.0117617	0.969735
MAL13P1.331	MAL13P1.331:: conserved Plasmodium protein, unknown function	-0.0669091	-0.213909	0.261091	0.901091	-0.292909	0.0880909	-0.288909	-0.0419091	-0.668909	-0.251909	0.575091	-0.0119788	0.969176
PF11_0231	PF11_0231:: conserved Plasmodium protein, unknown function	0.359	-0.27	-0.115	-0.287	0.706	-0.616	0.358	0.585	0.42		-1.14	-0.0120942	0.96888
PF14_0710	PF14_0710:: conserved Plasmodium membrane protein, unknown function	0.0798788	0.355379	-0.456121	-0.446121	-0.122121	-0.324121	-0.0924545	0.414879	0.0595455	0.559879	-0.0286212	-0.0126759	0.967384
PF14_0193	PF14_0193:: conserved protein, unknown function	0.132444	-0.149056	-0.00655556	-0.668056	0.162444	-1.00806	-0.00605556	0.801944		0.740944		-0.0132684	0.96586
PF10_0303	PF10_0303:: 25 kDa ookinete surface antigen precursor (pfs25)	0.2197	-0.4463	0.2017	0.5537	-0.1783	0.4137	-0.8513	0.4857	-0.2783	-0.1203		-0.0133279	0.965707
PFB0380c	PFB0380c:: conserved Plasmodium protein, unknown function	-0.000424242	-0.0614242	0.0465758	0.139242	0.662576	-0.0467576	0.200909	0.228576	-0.250091	-0.0420909	-0.877091	-0.0140211	0.963925
PFC0990c	PFC0990c:: conserved Plasmodium protein, unknown function	0.204111	-0.206889	-0.0198889	0.256111	-0.456889	-0.673889	-0.390889	0.0251111		0.461	0.802111	-0.0145087	0.962671
PFD0655c	PFD0655c::null	0.137364	0.169364	-0.327136	-0.137636	0.473864	-0.299636	-0.143136	0.393864	0.200864	0.0488636	-0.516636	-0.0150917	0.961173
PFB0755w	PFB0755w:: conserved Plasmodium protein, unknown function	-0.17215	-0.47115	0.60935	0.40735	-0.49215	0.78185	-0.26215	0.28735	-0.47665	-0.21165		-0.0154225	0.960323
MAL13P1.352	MAL13P1.352:: conserved Plasmodium protein, unknown function	-0.0609545	-0.194455	0.237045	-0.459455	0.427545	0.220045	0.245045	-0.419455	0.0845455	-0.0744545	-0.00545454	-0.0157292	0.959534
PFL1935c	PFL1935c:: vesicle fusion and protein sorting subunit 16, putative	0.12105	-0.25845	0.11905	-0.22795	0.20155	-0.31645	-0.21945	0.34855	0.46055	-0.22845		-0.016131	0.958502
MAL7P1.131	MAL7P1.131:: conserved Plasmodium protein, unknown function	0.807328	-0.395622	-0.460622	0.915378	-0.716622	-0.554622	-0.328622	-0.476622	0.462378	0.919378	-0.171733	-0.0162741	0.958134
PF13_0194	PF13_0194:: probable protein, unknown function	0.292698	0.110698	-0.447302	-0.607302	0.414698	-0.756302	0.248698	0.549015	0.666698	0.824698	-1.2963	-0.0172343	0.955667
MAL13P1.78	MAL13P1.78:: conserved Plasmodium protein, unknown function	0.101423	0.540923	-0.675577	-0.173577	-0.405727	0.244423	-0.00757727	0.0684227	-0.146577	0.0704227	0.383423	-0.0176169	0.954684
PFL1250c	PFL1250c:: conserved Plasmodium protein, unknown function	0.267091	-0.105909	-0.188909	0.102091	-0.233409	0.493091	0.678091	-0.808409	-0.312909	0.0160909	0.0930909	-0.0178962	0.953966
PF11_0163	PF11_0163:: transcription factor with AP2 domain(s), putative	0.0822727	-0.255727	0.131273	0.0912727	-0.587727	-1.21773	-0.0827273	-0.425727	0.450273	0.122273	1.69227	-0.0181571	0.953296
MAL13P1.163	MAL13P1.163:: ER lumen protein retaining receptor 1, putative	-0.232	0.321	-0.127	0.387	0.183	-0.86	0.06	0.042	0.783	0.535	-1.092	-0.0183236	0.952869
PF14_0696	PF14_0696:: conserved Plasmodium protein, unknown function	-0.516136	0.750364	-0.271136	-0.0516364	0.0553636	0.240364	0.0903636	-0.00263636	0.275864	-0.0416364	-0.529136	-0.0183995	0.952673
PFB0795w	PFB0795w:: ATP synthase F1, alpha subunit, putative	9.09e-05	0.687591	-0.730909	-0.149909	-0.0604091	0.0815909	-0.428409	-0.497909	0.407091	0.282091	0.409091	-0.018634	0.952071
PF14_0061	PF14_0061:: PPR repeat protein	-0.348409	0.477091	-0.155909	-0.0324091	-0.0644091	0.182091	-0.111409	-0.405909	0.333091	0.224091	-0.0979091	-0.0187157	0.951862
PF07_0102	PF07_0102:: conserved Plasmodium protein, unknown function	0.23715	-0.51535	0.24665	-0.06185	0.35665	-0.38435	-0.33285	0.60365	-0.03985	-0.10985		-0.0189011	0.951385
PF14_0393	PF14_0393:: structure specific recognition protein	0.268364	-0.187636	-0.0951364	0.0268636	0.205864	0.0243636	0.0748636	-0.0716364	-0.0981364	-0.0606364	-0.0871364	-0.0191554	0.950732
PF13_0356	PF13_0356:: conserved Plasmodium protein, unknown function	0.0195	-0.7505	0.6825	0.4705	-0.1435	-0.7985	0.4565	0.4235	-0.3765	0.0165		-0.0192178	0.950572
PF11_0251	PF11_0251:: endoplasmic reticulum oxidoreductin, putative	-0.546182	-0.411682	0.897818	0.928318	0.00581818	-0.697182	0.709818	-0.0291818	0.0863182	0.0338182	-0.977682	-0.019218	0.950571
PF14_0223	PF14_0223:: cyclophilin, putative	0.105	-0.54	0.397	0.0485	0.405	-0.0205	0.014	0.521	-0.4895	-0.4405		-0.021025	0.945932
PF13_0130	PF13_0130:: vacuolar ATP synthase subunit G, putative	-0.0688182	0.0861818	-0.0408182	0.284182	-0.0568182	0.558182	-0.436818	0.242182	0.228182	-0.0698182	-0.725818	-0.021433	0.944884
MAL13P1.293	MAL13P1.293:: conserved Plasmodium protein, unknown function	-0.0306394	-0.179639	0.187161	0.162161	0.0701606	0.416961	0.0683606	0.265561	-0.203639	-0.336139	-0.420306	-0.0220751	0.943237
PF14_0320	PF14_0320:: protein kinase, putative	-0.505136	0.55153	-0.0954697	0.202864	-0.583803	-0.593636	-0.355803	0.106364	0.806364	0.302864	0.163864	-0.0221191	0.943124
PFI0970c	PFI0970c:: TLD domain-containing protein	-0.17	0.379	-0.2575	-0.535	0.5655	-0.338	-0.2235	0.6675	0.8795	0.022	-0.9895	-0.0223134	0.942625
PFI0130c	PFI0130c:: Plasmodium exported protein (PHISTb), unknown function	0.031	-0.2955	0.2245	-0.1345	-0.536	1.0315	-0.285	0.1285	-0.512	0.589	-0.2415	-0.022495	0.942159
MAL13P1.126	MAL13P1.126::DHHC-type zinc finger protein, putative	-0.0714596	0.25004	-0.21246	-0.59796	0.39004	0.38154	0.21454	0.0755404	0.45404	-0.66896	-0.214904	-0.0226574	0.941742
PFD0940w	PFD0940w:: conserved Plasmodium protein, unknown function	-0.286098	0.379652	-0.128098	-0.0630985	0.358568	0.338902	0.119235	0.236235	-0.425098	-0.576098	0.0459015	-0.0228606	0.941221
PFL2005w	PFL2005w:: replication factor C subunit 4	-0.305983	0.623703	-0.351983	0.0271422	-0.210983	0.130017	0.0820172	0.00901721	0.0300172	-0.0949828	0.0620172	-0.0238248	0.938747
PF11_0066	PF11_0066:: centrin-4	-0.0184545	-0.344455	0.304545	1.59455	-0.559455	-0.346455	0.0335455	-0.266455	-0.839455	0.187545	0.254545	-0.0250866	0.935512
PFB0550w	PFB0550w:: peptide chain release factor subunit 1, putative	-0.0035	-0.089	0.0725	0.114	-0.113	-0.1995	-0.094	-0.484	0.134	0.251	0.4115	-0.0252275	0.93515
PF10_0182	PF10_0182:: conserved Plasmodium protein, unknown function	0.124182	-0.198318	0.0351818	0.645682	-0.419818	-0.732318	-0.419818	0.462682	0.0731818	-0.238818	0.668182	-0.0253299	0.934888
PFL1620w	PFL1620w:: asparagine/aspartate rich protein, putative	-0.201402	0.620932	-0.471332	0.0167096	0.663168	-0.121624	0.170376	-0.0242071	0.0956679	-0.184707	-0.563582	-0.0259089	0.933403
PFL0695c	PFL0695c:: conserved Plasmodium protein, unknown function	0.0924091	0.487909	-0.651091	-0.563591	0.127909	-1.11209	-0.259591	-0.0270909	0.982409	0.666409	0.256409	-0.0260504	0.933041
PFE0630c	PFE0630c:: orotate phosphoribosyltransferase	0.290182	-0.394818	0.0701818	-0.0128182	0.413182	0.278182	-0.326818	-0.0688182	-0.221818	-0.0198182	-0.00681818	-0.026696	0.931386
PFL0130c	PFL0130c:: conserved Plasmodium protein, unknown function	-0.0075	-0.055	0.043	0.42475	-0.1165	0.16525	0.11625	0.19125	-0.3265	-0.413	-0.022	-0.027161	0.930194
PFI0860c	PFI0860c:: ATP-dependent RNA Helicase, putative	0.147	-0.2215	0.049	0.0135	0.212	-0.402	-0.1685	0.2915	0.1705	-0.186	0.0945	-0.0273272	0.929769
PFF1305w	PFF1305w:: mitochondrial ribosomal protein L46 precursor, putative	-0.471182	-0.0561818	0.454818	0.352818	-0.211182	-0.301182	-0.748182	-0.466182	-0.517182	0.427818	1.53582	-0.0275931	0.929087
PF14_0517	PF14_0517:: peptidase, putative	-0.0703636	-0.384864	0.417636	-0.142864	-0.267364	-0.0513636	0.188136	-0.228364	0.0796364	0.0806364	0.379136	-0.0275992	0.929071
PF14_0549	PF14_0549:: conserved Plasmodium protein, unknown function	0.07165	-0.37485	0.26915	-0.31435	0.15565	-0.24885	0.05515	0.41215	-0.08635	0.06065		-0.0280589	0.927894
PFI0640c	PFI0640c:: conserved Plasmodium protein, unknown function	-0.0910455	0.0279545	0.0409545	0.0709545	0.0724545	-0.204545	-0.186045	-0.220045	-0.00354545	-0.145545	0.638455	-0.0284533	0.926884
PFD0730w	PFD0730w:: conserved Plasmodium protein, unknown function	0.0648182	-0.00618182	-0.112182	-0.306682	0.204818	-1.22218	0.261818	0.902818	0.623318	0.561318	-0.971682	-0.0285353	0.926674
PF10_0051	PF10_0051:: ADP/ATP carrier protein, putative	0.267909	-0.321091	0.0209091	-0.0890909	0.00990909	-0.197091	0.0799091	0.350909	-0.274091	0.270909	-0.119091	-0.0286755	0.926315
MAL13P1.380	MAL13P1.380:: conserved Plasmodium protein, unknown function	-0.207555	0.635345	-0.473155	0.111122	-0.00115548	0.146745	0.0609159	-0.139544	0.139011	-0.109405	-0.162322	-0.0294255	0.924394
PFI0680c	PFI0680c:: arginyl-tRNA synthetase, putative	-0.0373182	-0.186318	0.175182	-1.32082	0.0896818	0.231182	-0.0238182	0.383682	0.478182	0.161682	0.0486818	-0.0298639	0.923272
PFI0525w	PFI0525w:: nucleotide binding protein, putative	0.255	-0.509	0.2115	0.2115	0.046	0.3335	0.175	-0.286	-0.247	-0.1905		-0.029912	0.923149
MAL13P1.385	MAL13P1.385:: RNA binding protein, putative	0.609636	-0.329364	-0.336864	0.206636	0.177136	-0.386364	0.0876364	-0.394364	0.455636	-0.0333636	-0.0563636	-0.0310033	0.920355
MAL13P1.315	MAL13P1.315:: conserved Plasmodium protein, unknown function	-0.339152	0.471182	-0.195485	-0.0258182	0.570848	0.482848	0.213515	0.396515	-0.578485	-0.206485	-0.789485	-0.0311327	0.920024
PF10_0225	PF10_0225:: orotidine monophosphate decarboxylase	0.3243	-0.3707		-0.4677	0.0023	-0.6027	-0.1177	0.2633	0.5293	0.6063	-0.1667	-0.0312151	0.919814
PF11_0378	PF11_0378:: conserved Plasmodium protein, unknown function	0.230909	-0.399091	0.128409	0.408409	-0.0270909	0.113909	0.130909	0.138909	-0.307591	-0.301091	-0.116591	-0.0313371	0.919501
PF08_0071	PF08_0071:: Fe-superoxide dismutase	-0.311364	-0.235364	0.462636	0.186636	0.259636	1.14164	0.631636	0.356636	-1.07736	-0.950364	-0.464364	-0.0320598	0.917653
PF14_0125	PF14_0125:: deoxyhypusine synthase	0.173	-0.5615	0.3355	-0.27	-0.1505	-0.0125	-0.147	-0.099	0.5425	-0.133	0.3225	-0.0321154	0.91751
PF14_0365	PF14_0365:: conserved Plasmodium protein, unknown function	-0.149091	0.266909	-0.180091	0.175909	-0.132091	-1.17009	0.590909	0.631909	0.486909	0.110909	-0.632091	-0.0322982	0.917043
PFE0555w	PFE0555w:: stearoyl-CoA Delta 9 desaturase, putative	-0.0355455	-0.144045	0.148955	0.354455	0.307455	-0.0570455	0.0589545	-0.0625455	-0.269045	-0.470045	0.168455	-0.0327274	0.915945
PFL2125c	PFL2125c:: transcription factor Tfb2, putative	0.3938	-0.4447	-0.0037	0.3488	0.3553	-0.5862	-0.1702	-0.3017	0.3168	0.0918		-0.0329491	0.915378
PF10_0099	PF10_0099:: conserved Plasmodium protein, unknown function	0.0167424	-0.260258	0.209076	0.193076	0.206076	-0.0129242	-0.139591	0.362409	-0.247591	-0.330924	0.00390909	-0.0332027	0.91473
PFF0620c	PFF0620c:: pfs45-48 related protein, putative	0.05918	-0.11082	0.02418	-0.1998	0.23018	0.19418	0.35818	-0.48482	-0.13882	0.17818	-0.10982	-0.0338478	0.913081
PF14_0357	PF14_0357:: succinyl CoA ligase, putative	-0.268773	0.527727	-0.335773	-0.261273	0.0132273	0.195727	-0.741273	-0.262773	0.0197273	-0.0822727	1.19573	-0.0339832	0.912735
PFI1690c	PFI1690c:: conserved Plasmodium protein, unknown function	-0.188818	-0.392318	0.489682	0.892682	-1.09432	-1.08032	-0.0278182	0.422682	-0.0238182	0.121682	0.880682	-0.034078	0.912492
MAL7P1.162	MAL7P1.162:: dynein heavy chain, putative	0.0387445	-0.320755	0.234245	0.455745	0.134411	0.332745	0.225245	-0.346255	0.0337445	-0.491255	-0.296612	-0.034897	0.9104
MAL7P1.145	MAL7P1.145:: mismatch repair protein pms1 homologue, putative	-0.147455	0.246545	-0.152955	-0.912455	-0.00495455	-0.481955	0.166545	0.488545	0.424545	0.104045	0.269545	-0.0349498	0.910265
PFE1390w	PFE1390w:: RNA helicase-1	0.667545	-0.150455	-0.638955	0.470045	0.574545	0.169045	0.0825455	0.644045	-1.05945	0.855545	-1.61445	-0.0361906	0.907096
PFC0475c	PFC0475c:: phosphatidylinositol 3- and 4-kinase, putative	0.0913	0.2458	-0.3812	0.0813	0.0978	0.2848	-0.4197	-0.2362	0.2013	0.0348		-0.0365078	0.906286
[truncated: 2,017 more rows]

## Sheet: 26hpi (troph)
NAME	DESCRIPTION	CP025 TP5	CP037 TP8	CP040 TP7	CP022 TP3	BMT061 TP9	BMT076 TP3	BMT077 TP6	NHP2094 TP4	NHP4459 TP3	NHP4460 TP2	Z SCORE	p-value
PFI0510c	PFI0510c:: conserved Plasmodium protein, unknown function	0.267583	0.287917	0.29425	-0.0954167	-0.07275	-0.135083	-0.09475	-0.229417	-0.130417	-0.0919167	3.70614	2.56624e-06
PFF0140c	PFF0140c:: conserved Plasmodium protein, unknown function	0.5602	0.4342	0.5347	0.0247	-0.3683	-0.1963	-0.3638	-0.1038	-0.2238	-0.2978	2.97295	1.34321e-05
PFC0465c	PFC0465c:: pre-mRNA splicing factor, putative	0.29995	0.27045	0.25795	-0.16155	-0.06905	-0.24355	-0.06455	-0.20055	-0.13055	0.04145	2.60823	3.50315e-05
PFL0990w	PFL0990w:: conserved Plasmodium protein, unknown function	0.6741	0.4361	0.7821	-0.3069	-0.4249	-0.1269	-0.4899	0.1071	-0.2359	-0.4149	2.34288	7.55534e-05
PFE0520c	PFE0520c:: topoisomerase I	0.44115	0.46115	0.57465	-0.15835	0.03865	0.01765	-0.31885	-0.16685	-0.38435	-0.50485	2.33266	7.79289e-05
PF14_0482	PF14_0482:: conserved Plasmodium protein, unknown function	0.2601	0.4021	0.4456	-0.2624	0.0051	-0.1934	-0.2044	-0.1144	-0.3624	0.0241	2.22492	0.000108692
PFL0865w	PFL0865w:: conserved protein, unknown function	0.42845	0.19345	0.31795	-0.28955	-0.05905	-0.15455	-0.17405	0.03945	-0.10055	-0.20155	2.00049	0.000226337
PF14_0423	PF14_0423:: GCN2 alpha-related protein kinase	0.164917	0.225917	0.238583	-0.235417	0.0145833	-0.15575	-0.0370833	-0.159417	-0.134917	0.0785833	1.95432	0.000265119
PFC0835c	PFC0835c:: conserved protein, unknown function	0.41905	0.38655	0.69255	-0.20245	-0.06795	-0.52495	-0.14495	-0.14695	-0.43595	0.02505	1.95194	0.000267308
MAL13P1.242	MAL13P1.242:: step II splicing factor, putative	0.5291	0.3571	0.3431	-0.0209	-0.3779	-0.2879	-0.4759	0.0481	-0.0499	-0.0649	1.91325	0.000305842
PF07_0090	PF07_0090:: conserved Plasmodium protein, unknown function	0.4767	0.3597	0.2617	-0.3513	0.1147	-0.0903	-0.1973	-0.0513	-0.1453	-0.3773	1.86998	0.000356335
PFI0230c	PFI0230c:: bacterial histone-like protein	0.6776	0.4446	0.5976	-0.2934	-0.4924	0.2866	-0.3644	-0.1564	0.0086	-0.7084	1.83273	0.000407195
PF11_0453	PF11_0453:: carbohydrate kinase, putative	0.85025	0.65725	0.61675	0.52075	-0.42175	-0.19975	-0.24825	-0.69475	-0.34775	-0.73275	1.80878	0.000444111
PFF0145w	PFF0145w:: conserved Plasmodium protein, unknown function	0.8435	0.605	0.312	0.005	-0.0805	-0.1475	-0.356	-0.4375	-0.1955	-0.5485	1.79383	0.000468985
PF14_0738	PF14_0738:: lysophospholipase, putative	0.637188	0.788188	0.713187	-0.0758125	-1.17881		-0.685813		-0.0328125	-0.165313	1.78942	0.000476623
PF11_0035	PF11_0035:: Plasmodium exported protein, unknown function	1.3239	1.0449	0.441903	-0.449097	-0.594097	-0.528097	-0.744097	0.0329033	0.0139033	-0.54213	1.77365	0.000505045
PF13_0336	PF13_0336:: conserved Plasmodium protein, unknown function	0.4378	0.3148	0.3263	-0.0997	-0.1772	-0.1927	-0.3237	0.1948	0.0008	-0.4812	1.76896	0.000513866
PFL0845w	PFL0845w:: conserved Plasmodium protein, unknown function	0.1838	0.2038	0.2158	-0.0972	0.0668	-0.1352	-0.3042	0.0428	-0.0722	-0.1042	1.76149	0.000528249
PF11_0231	PF11_0231:: conserved Plasmodium protein, unknown function	0.982818	0.717168	1.01111	-0.201182	0.135818	-0.890182	-0.951182	0.268818		-1.07318	1.75316	0.000544819
PF14_0303	PF14_0303:: conserved Plasmodium protein, unknown function	0.4785	0.456	0.474	-0.392	-0.4605	-0.4175	0.2265	-0.2735	0.212	-0.3035	1.72762	0.000599242
PF10_0098	PF10_0098:: conserved Plasmodium protein, unknown function	0.3046	0.3256	0.4086	-0.3534	-0.1154	0.3066	-0.3164	-0.1794	-0.2274	-0.1534	1.72104	0.000614226
MAL13P1.269	MAL13P1.269:: tryptophan-rich antigen, putative	0.6257	0.3422	0.6222	-0.1948	0.1562	0.0787	-0.6598	-0.3613	-0.2353	-0.3738	1.7129	0.000633321
PF14_0411	PF14_0411:: small nuclear ribonucleoprotein, putative	0.1192	0.2082	0.1102	0.0402	-0.0388	-0.0108	-0.1688	-0.0908	-0.1048	-0.0638	1.70688	0.000647847
PFI0620w	PFI0620w:: conserved Plasmodium protein, unknown function	0.7289	0.7429	0.9099	0.1309	0.1119	-0.0081	-0.2931	-0.4611	-0.5381	-1.3241	1.69581	0.000675557
PFD0870w	PFD0870w:: conserved Plasmodium protein, unknown function	0.36555	0.52205	0.53205	-0.58145	-0.07945	-0.38695	-0.57595	0.01005	0.04255	0.15155	1.68621	0.000700624
PFF0465c	PFF0465c:: mitochondrial cardiolipin synthase, PfCLS	0.43095	0.07895	0.53395	-0.11255	-0.04605	-0.20405	-0.18555	-0.15055	-0.21555	-0.12955	1.66863	0.00074921
PF13_0290	PF13_0290:: conserved Plasmodium protein, unknown function	0.2947	0.2842	0.2957	-0.1068	-0.1808	-0.2628	-0.3033	0.2907	-0.1563	-0.1553	1.642	0.000830004
PFL0630w	PFL0630w:: iron-sulfur subunit of succinate dehydrogenase	0.286111	0.331111	0.361111	-0.318889		-0.0328889	-0.550889	0.0741111	0.00511111	-0.154889	1.62909	0.000872569
PFE0335w	PFE0335w:: conserved Plasmodium protein, unknown function	0.32375	0.36325	0.34925	-0.20975	-0.58525	-0.25625	-0.14075	0.03975	0.02375	0.09225	1.62676	0.000880489
PFI0565w	PFI0565w:: conserved Plasmodium protein, unknown function	0.4496	0.3781	0.7136	-0.1404	0.2281	-0.1204	-0.6139	-0.5199	-0.2179	-0.1569	1.61152	0.000934381
PFI1365w	PFI1365w:: cytochrome c oxidase subunit, putative	0.417304	0.301304	0.685304	-0.116696	-0.256696	0.129304	-0.308696	-0.0516963	-0.220696	-0.578733	1.59492	0.000997183
PF11_0093	PF11_0093:: IWS1-like protein, putative	0.2297	0.2647	0.3132	-0.1718	-0.0718	-0.3198	-0.3133	0.0217	-0.1603	0.2077	1.59262	0.00100623
PFE0110w	PFE0110w:: conserved Plasmodium membrane protein, unknown function	1.0836	0.3716	0.9776	0.1856	-0.2649	-0.3704	-0.2034	-0.2859	-0.5409	-0.9529	1.58573	0.0010339
PF10_0323	PF10_0323:: early transcribed membrane protein 10.2, etramp 10.2	0.8638	1.2208	0.4428	-0.2962	-0.9402	-0.5802	-0.1352	0.0468	0.0238	-0.6462	1.57868	0.00106309
MAL8P1.135	MAL8P1.135:: conserved Plasmodium membrane protein, unknown function	1.00518	0.401181	0.510181	-0.786819	0.0696806	-0.429819	-0.554819	-0.214764			1.57494	0.00107895
PFE0870w	PFE0870w:: transcriptional regulator, putative	0.3126	0.3836	0.4891	-0.2324	-0.2674	0.3296	0.0066	-0.5334	-0.2739	-0.2144	1.57091	0.00109633
PF13_0119	PF13_0119:: Rab11a, GTPase	0.5589	0.3589	0.5429	-0.0271	-0.3961	-0.3431	-0.7671	-0.0171	0.2789	-0.1891	1.55955	0.00114694
PF08_0128	PF08_0128:: SYF2 splicing factor, putative	0.31625	0.19975	0.41875	-0.24175	-0.03875	-0.01075	-0.28275	0.08425	-0.03775	-0.40725	1.54921	0.00119523
PF11_0150	PF11_0150::null	0.8567	0.4767	0.9377	0.5917	-0.3683	-0.4723	-0.4913	-0.3343	-0.2803	-0.9163	1.54202	0.00123013
PF14_0416	PF14_0416:: zinc finger protein, putative	0.35685	0.30735	0.22835	-0.01615	-0.23915	-0.43315	-0.30515	0.03385	-0.10915	0.17635	1.53788	0.00125071
PF11_0232	PF11_0232:: conserved Plasmodium protein, unknown function	0.1456	0.2226	0.3166	-0.2679	0.1216	-0.0244	-0.1664	-0.1209	-0.0509	-0.1759	1.53724	0.0012539
PF07_0044	PF07_0044:: conserved Plasmodium protein, unknown function	0.4176	0.3776	0.6356	-0.2914	-0.4144	-0.2684	-0.6514	0.0196	-0.1234	0.2986	1.5283	0.00129979
PFE1490c	PFE1490c:: RING zinc finger protein, putative	0.6491	0.6591	0.6801	-0.0279	-1.0469	-0.8639	-0.3629	0.2091	0.0511	0.0531	1.51319	0.00138158
PF10_0377	PF10_0377:: Plasmodium exported protein, unknown function	1.61668	1.94968		-1.02832	-1.81773	-1.15132	-1.47332	0.921675	0.982675		1.49937	0.00146128
PF11_0443	PF11_0443:: DNAJ protein, putative	1.1774	0.9294	1.1344	-1.5556	0.3784	0.2574	-1.1676	0.1664	-0.1116	-1.2086	1.49581	0.00148259
PFA0295c	PFA0295c:: conserved Plasmodium protein, unknown function	0.5013	0.2278	0.4903	0.0518	-0.1457	-0.2312	-0.6027	0.1123	-0.1332	-0.2707	1.4889	0.00152496
PFL2195w	PFL2195w:: clathrin coat assembly protein AP180, putative	0.162	0.202		-0.072	-0.12	0.057	-0.273	-0.028	-0.018	0.09	1.48799	0.00153069
PF08_0056	PF08_0056:: zinc finger protein, putative	0.3645	0.4705	0.3105	-0.3375	-0.2645	-0.3775	-0.4965	0.3185	-0.0195	0.0315	1.4877	0.00153251
PF07_0092	PF07_0092:: BING4 (NUC141) WD-40 repeat protein, putative	0.2334	0.0849	0.2154	-0.1061	0.0849	-0.1586	-0.1256	0.0099	-0.1531	-0.0851	1.47881	0.00158923
PF11_0349	PF11_0349:: conserved Plasmodium protein, unknown function	0.48263	0.36363	0.43363	-0.02637	-0.06937	-0.75967	0.20763	-0.27837	0.06263	-0.41637	1.47367	0.0016231
PF14_0291	PF14_0291:: conserved Plasmodium protein, unknown function	0.650125	0.550125	0.247125	0.184125	-0.467375	-0.363375	-0.633375		-0.167375		1.47336	0.0016252
PF10_0096	PF10_0096:: conserved Plasmodium protein, unknown function	0.28295	0.35195	0.57395	-0.01855	-0.47605	-0.45255	-0.21705	0.17945	-0.01755	-0.20655	1.46867	0.00165685
PF14_0270	PF14_0270:: apicoplast ribosomal protein L15 precursor, putative	0.36685	0.33535	0.31035	-0.31565	0.25485	0.05985	0.00885	-0.26315	-0.50815	-0.24915	1.46408	0.0016884
PF11_0098	PF11_0098:: endoplasmic reticulum-resident calcium binding protein	0.4536	0.3886	0.3296	-0.0224	-0.1554	0.3706	-0.1814	-0.5064	-0.1554	-0.5214	1.46375	0.00169072
PF14_0377	PF14_0377:: vesicle-associated membrane protein, putative	0.8018	0.2358	0.8088	0.1058	-0.0302	-0.3452	-0.1192	-0.2982	-0.6932	-0.4662	1.4624	0.00170015
MAL13P1.312	MAL13P1.312:: conserved Plasmodium protein, unknown function	0.5131	0.6311	0.6661	-0.3039	-0.4749	-0.3029	-1.1529	0.1561	0.1281	0.1401	1.45693	0.00173896
PF11_0218	PF11_0218:: conserved Plasmodium protein, unknown function	0.474733	0.3884	0.4704	-0.182267	0.2754	0.324067	-0.433933	-0.509933	-0.3456	-0.461267	1.44247	0.00184628
MAL8P1.54	MAL8P1.54:: conserved Plasmodium protein, unknown function	0.332683	0.30485	0.839517	-0.304817	0.00218333	0.09085	-0.357817	-0.213817	-0.271817	-0.421817	1.43453	0.00190823
MAL13P1.540	MAL13P1.540:: heat shock protein 70 (hsp70), putative	0.5542	0.4107	0.6587	-0.4438	0.5557	0.0967	-0.5943	-0.3188	-0.3703	-0.5488	1.43395	0.00191288
PF14_0279	PF14_0279:: conserved Plasmodium protein, unknown function	0.4956	0.4256	0.2796	-0.0574	-0.5984	0.0316	-0.1304	0.1936	-0.1064	-0.5334	1.42663	0.00197216
PFE0265c	PFE0265c:: conserved Plasmodium protein, unknown function	0.42425	0.35875	0.52475	-0.32275	0.28675	0.32625	-0.39775	-0.42125	-0.23375	-0.54525	1.42357	0.00199752
PF11_0263	PF11_0263:: conserved Plasmodium protein, unknown function	0.515444	0.790444	0.408444	-0.369556	-0.613556	-0.683556	-0.482556		0.283444	0.151444	1.41997	0.00202786
PF11_0273	PF11_0273:: DNAJ protein, putative	0.6713	0.5413	0.6148	-0.1512	-0.6422	-0.9847	-0.4752	0.5623	-0.0347	-0.1017	1.40644	0.00214625
PFD0085c	PFD0085c:: acyl-CoA synthetase, PfACS6	0.712336	0.336336	0.483336	-0.375664	-0.394664	-0.678164	-0.443164	0.359648			1.40633	0.00214726
PF11_0206	PF11_0206:: conserved Plasmodium protein, unknown function	0.626467	0.157467	0.355467	-0.133033	-0.133533	0.0188	-0.261533	-0.400533	0.00996667	-0.239533	1.40417	0.00216683
PF11_0127	PF11_0127:: conserved Plasmodium protein, unknown function	0.1736	0.10985	0.2791	-0.1504	-0.03715	0.1451	-0.1264	-0.12165	-0.12915	-0.1429	1.39726	0.00223087
PFL2185w	PFL2185w:: conserved Plasmodium protein, unknown function	0.6394	0.8689	0.6629	-1.0541	0.4074	0.4489	-0.9101	-0.0691	-0.4676	-0.5266	1.395	0.00225226
PFE1110w	PFE1110w:: conserved Plasmodium protein, unknown function	0.5453	0.2913	0.2623	-0.1977	-0.5227	-0.1197	0.0373	-0.1417	0.1503	-0.3047	1.39198	0.0022812
PFL1805c	PFL1805c:: conserved Plasmodium protein, unknown function	0.330953	0.118953	0.487953	-0.219047	-0.141621	0.0509527	-0.375047	-0.223047	-0.0300473		1.39119	0.00228884
PFI1490c	PFI1490c:: large cyclophilin-like protein	0.239937	0.203437	0.499937	-0.398562	0.134937	-0.171063	-0.218062	-0.290563			1.39021	0.00229835
PF13_0048	PF13_0048:: NUDIX hydrolase, putative	0.2462	0.3727	0.4017	-0.0518	-0.0458	-0.4578	0.3107	-0.4463	-0.0823	-0.2473	1.38799	0.00232001
PFF1385c	PFF1385c:: conserved Plasmodium protein, unknown function	0.20055	0.36105	0.06555	-0.14195	-0.06695	-0.01795	-0.08445	-0.20995	-0.02445	-0.08145	1.38727	0.00232711
PF13_0188	PF13_0188:: conserved Plasmodium protein, unknown function	0.47125	0.51825	0.65225	-0.79125	-0.11175	0.24425	-0.94975	-0.11925	0.10975	-0.02375	1.38509	0.00234862
PFD0400w	PFD0400w:: conserved Plasmodium protein, unknown function	0.4394	0.3044	0.2134	-0.3396	0.1344	0.1199	-0.2141	-0.0106	-0.3796	-0.2676	1.38472	0.00235232
PFD1085w	PFD1085w:: conserved Plasmodium protein, unknown function	0.5056	0.4776	0.7986	-0.0234	-0.3994	0.2586	-0.4484	-0.2984	0.1616	-1.0324	1.37598	0.00244127
PF13_0350	PF13_0350:: signal recognition particle receptor alpha subunit, putative	0.55465	0.26665	0.28665	-0.51185	0.03265	-0.37635	-0.24035	0.04065	0.04965	-0.10235	1.3702	0.00250206
PFL1595w	PFL1595w:: conserved protein, unknown function	0.4767	0.2077	0.9847	-0.2923	-0.4363	-0.0563	-0.4953	-0.1583	0.0057	-0.2363	1.36936	0.002511
MAL8P1.140	MAL8P1.140:: methionine aminopeptidase, putative	0.79745	0.21895	0.44345	-0.24255	-0.12205	0.00745	-0.30005	0.03595	-0.23455	-0.60405	1.36874	0.00251767
PFE0215w	PFE0215w:: ATP-dependent helicase, putative	0.17675	0.25875	0.24975	-0.19675	-0.04425	-0.39725	0.06575	-0.18825	-0.12425	0.19975	1.35977	0.00261589
PF13_0255	PF13_0255:: conserved Plasmodium protein, unknown function	0.6774	0.3244	0.3694	-0.0586	0.1259	-0.1826	-0.5131	0.1134	-0.6176	-0.2386	1.35923	0.0026219
PFI1680w	PFI1680w:: UBX domain, putative	0.60035	0.60735	0.23035	0.11235	-0.55115	-0.47515	-0.23915	0.25485	-0.23465	-0.30515	1.34476	0.0027896
PFF0505c	PFF0505c:: conserved Plasmodium protein, unknown function	0.1694	0.2364	0.2904	-0.1641	0.1694	-0.0606	-0.0331	-0.2226	-0.4081	0.0229	1.34381	0.00280103
PF14_0675	PF14_0675:: reticulocyte binding protein 2 homolog B, putative	0.1504	0.4414	0.1489	-0.1606	-0.1071	-0.0461	0.0074	-0.0256	-0.2696	-0.1391	1.34063	0.00283962
MAL13P1.168	MAL13P1.168:: protein tyrosine phosphatase, putative	0.5179	0.2979	0.4179	-0.0151	-0.0911	0.4109	-0.2001	-0.2841	-0.4511	-0.6031	1.33894	0.00286033
PFL1560c	PFL1560c:: conserved protein, unknown function	0.6856	0.2566	0.3456	-0.3234	-0.2364	-0.1374	-0.6204	0.0016	0.0556	-0.0274	1.32924	0.00298252
PFB0190c	PFB0190c:: conserved Plasmodium protein, unknown function	0.777958	0.478292	0.214625	-0.216375	0.225292	-0.048375	-0.308708	-0.307625	-0.563708	-0.251375	1.32806	0.00299774
PFA0300c	PFA0300c:: v-type ATPase, subunit C, putative	1.01615	0.22815	0.96815	0.37365	-0.22085	-0.38335	-0.19135	-0.59985	-0.55685	-0.63385	1.32694	0.00301231
PFC0880c	PFC0880c:: conserved Plasmodium protein, unknown function	0.4537	0.3932	1.1637	-0.3323	-0.5888	-0.4368	-0.4968	-0.3968	0.2152	0.0257	1.32368	0.00305505
PFB0510w	PFB0510w:: GAF domain-related protein, putative	0.190556	0.509556	0.513556	-0.577444	0.106556	-0.344444	-0.189444	0.116556		-0.325444	1.32326	0.00306068
PFL1740w	PFL1740w:: conserved Plasmodium protein, unknown function	0.3351	0.3026	0.2316	-0.2284	0.2731	-0.1619	-0.5029	-0.1164	-0.2539	0.1211	1.32211	0.00307585
MAL8P1.64	MAL8P1.64:: conserved Plasmodium protein, unknown function	0.2222	0.0637	0.3392	-0.0578	-0.0058	-0.2558	-0.1358	-0.1068	-0.0473	-0.0158	1.3219	0.00307874
MAL8P1.134	MAL8P1.134:: ferlin like protein, putative	1.14677	0.934767	0.7991	-0.487567	0.407767	0.8281	-0.375233	-0.900233	-0.587233	-1.76623	1.31825	0.00312773
PF11_0160	PF11_0160:: conserved Plasmodium protein, unknown function	0.5401	0.5531	0.2981	-0.4159	0.1646	-0.1634	-0.8709	0.0471	0.0871	-0.2399	1.31646	0.00315216
PFD0705c	PFD0705c:: conserved protein, unknown function	0.3571	0.3161	0.1741	0.0001	0.1751	0.0251	-0.3769	-0.0579	-0.3539	-0.2589	1.31532	0.00316773
PF14_0600	PF14_0600:: conserved Plasmodium protein, unknown function		0.493296	0.886213	0.532213	-0.254787	-0.576787	-0.411787	0.024213	-0.086787	-0.605787	1.31089	0.00322937
PF07_0058	PF07_0058:: conserved Plasmodium protein, unknown function	0.25005	0.25905	0.47455	-0.32245	-0.26095	-0.05895	-0.50945	0.06955	-0.02745	0.12605	1.31046	0.00323543
PFF0570c	PFF0570c:: conserved Plasmodium protein, unknown function	1.60975	0.33525	1.02275	-0.94625	0.07725	-0.13725	-1.10825	-0.14225	-0.25125	-0.45975	1.30574	0.00330243
PF14_0581	PF14_0581:: apicoplast ribosomal protein S10 precursor, putative	0.3917	0.2087	0.7737	-0.3373	0.1257	-0.1803	-0.0693	-0.1683	-0.1853	-0.5593	1.3049	0.00331454
PF07_0040	PF07_0040:: lysophospholipase, putative	1.13107	0.332067	1.01007	0.413067	-0.357933	0.00506667	-0.754933	-0.477933	-0.280933	-1.0196	1.30344	0.00333574
PF13_0193	PF13_0193:: MSP7-like protein	1.11355	0.48955	1.04455	-0.90045	0.01805	0.39955	-1.03795	-0.10895	0.13755	-1.15545	1.29153	0.00351381
PFF0610c	PFF0610c:: PP-loop family protein, putative	0.5951	0.1461	0.4411	-0.3839	-0.2214	-0.3244	-0.3699	-0.0069	-0.0189	0.1431	1.29073	0.00352607
PFF0605c	PFF0605c:: conserved Plasmodium protein, unknown function	0.4146	0.8686	1.0996	-0.3614	-0.6254	-1.0774	-0.8424	0.1886	0.0606	0.2746	1.28923	0.0035494
PF10_0190	PF10_0190:: conserved Plasmodium protein, unknown function	0.5452	0.6487	0.7637	-0.7373	0.4872	0.2317	-0.7528	0.3072	-0.5998	-0.8938	1.28918	0.00355013
PF14_0302	PF14_0302::null	1.0668	0.3603	0.4773	-0.5567	0.2648	-0.0727	-0.4312	-0.0352	-0.6247	-0.4487	1.28307	0.00364645
PF13_0321	PF13_0321:: conserved Plasmodium protein, unknown function	0.415833	0.257833	0.906833	-0.0106667	-0.369167	-0.538667	-0.592667	0.0773333	-0.146667		1.28005	0.00369504
PF11_0256	PF11_0256:: pyruvate dehydrogenase E1 component, alpha subunit, putative	0.41345	0.59245	0.39545	0.06095	-0.34655	-0.05555	-1.05055	0.20745	-0.03755	-0.17955	1.27696	0.00374559
PFB0285c	PFB0285c:: conserved Plasmodium protein, unknown function	0.260783	0.0417833	0.218783	0.02645	-0.137883	0.00178333	-0.06055	-0.201383	-0.0903833	-0.0593833	1.27611	0.00375968
PFF1325c	PFF1325c:: c3h4-type ring finger protein, putative	0.3678	0.3653	0.2238	-0.3812	-0.5532	0.0058	-0.2767	0.0218	0.2358	-0.0092	1.27535	0.00377224
PF14_0350	PF14_0350:: N-acetyltransferase, putative	0.24095	0.17395	0.34595	0.05895	0.06145	-0.30205	0.03945	-0.05105	-0.11405	-0.45355	1.2662	0.00392738
MAL13P1.360	MAL13P1.360:: conserved Plasmodium protein, unknown function	0.7068	0.3093	0.9868	0.2758	-1.0282	-0.0262	-0.4827	-0.3137	-0.3837	-0.0442	1.25981	0.00403974
PFI0590c	PFI0590c:: conserved Plasmodium protein, unknown function	0.216	0.0935	0.1505	-0.1195	0.085	-0.128	-0.105	0.071	-0.0375	-0.226	1.25889	0.00405617
PFL0880c	PFL0880c:: conserved Plasmodium protein, unknown function	0.298075	0.179325	0.204075	-0.074425	-0.331675	-0.181175	-0.324425	0.055825	-0.019675	0.194075	1.25888	0.00405634
PF11_0321	PF11_0321:: serpentine receptor, putative	1.03665	0.06815	0.65865	-0.35435	-0.28085	-0.33135	-0.23285	-0.52185	0.02315	-0.06535	1.25091	0.00420218
PF10_0330	PF10_0330:: ubiquitin conjugating enzyme, putative	1.145	0.939	0.351	-0.265	-0.073	0.411	-0.717	0.004	-0.705	-1.09	1.24963	0.004226
PF11_0083	PF11_0083:: nucleic acid binding protein, putative	0.477167	0.383167	0.516167	-0.457333	-0.0668333	-0.0123333	-1.06333	0.0651667	0.158167		1.2474	0.00426818
PF14_0260	PF14_0260:: metabolite/drug transporter, putative	0.78205	0.50505	0.09655	-0.09745	-0.45295	-0.28295	-0.28295	0.10205	-0.07545	-0.29395	1.24518	0.00431036
PF14_0143	PF14_0143:: Atypical protein kinase, ABC-1 family, putative	0.36364	0.28024	0.08664	-0.15536	0.09024	-0.04196	-0.00036	-0.11056	-0.33536	-0.17716	1.24294	0.00435348
MAL8P1.107	MAL8P1.107:: conserved Plasmodium protein, unknown function	0.5415	0.0975	0.7985	-0.3065	-0.2315	-0.1695	-0.4105	0.1445	-0.0675	-0.3965	1.24151	0.00438133
MAL13P1.159	MAL13P1.159:: thioredoxin, putative	0.9481	0.6971	0.6841	0.6071	-0.8409	-0.8279	0.3691	0.3321	-0.7569	-1.2119	1.24071	0.00439682
PF10_0136	PF10_0136:: initiation factor 2 subunit family, putative	0.1281	0.4041	0.3426	0.1206	0.1171	-0.1554	-0.1519	-0.4214	-0.2334	-0.1504	1.23707	0.00446876
PF07_0021	PF07_0021:: conserved Plasmodium protein, unknown function	1.41356	0.706056	0.841556	-0.263444	-0.567444	0.169056	-0.186444	-0.0194444		-2.09344	1.23665	0.00447706
PFL2430c	PFL2430c:: eukaryotictranslation initiation factor 2b, subunit 2, putative	0.0879	0.1599	0.1864	-0.0146	-0.2531	-0.2041	-0.0071	-0.0036	-0.0011	0.0494	1.23425	0.00452519
MAL7P1.82	MAL7P1.82:: conserved Plasmodium membrane protein, unknown function	0.268217	0.325217	0.389717	-0.227783	0.257717	-0.252283	-0.288283	-0.651283	0.178767		1.22822	0.00464861
PF14_0175	PF14_0175:: conserved Plasmodium protein, unknown function	0.127857	0.118143	0.134429	-0.131429	0.151429	-0.0701429	0.0425714	-0.230429	-0.0605714	-0.0818571	1.22692	0.00467567
PFF0500c	PFF0500c:: step II splicing factor, putative	0.46395	0.24095	0.53045	0.00045	-0.26355	-0.67955	-0.56205	0.07845	0.09995	0.09095	1.22129	0.00479503
MAL13P1.241	MAL13P1.241:: GTPase, putative	0.9979	0.4839	0.5369	-0.8221	-0.2931	-0.0011	-0.9991	-0.0151	0.4769	-0.3651	1.21817	0.00486234
PFE1100w	PFE1100w:: conserved Plasmodium protein, unknown function	0.267	0.347	0.198	-0.228	0.263	0.047	-0.01	-0.167	-0.205	-0.512	1.20845	0.00507912
PFL2490c	PFL2490c:: conserved Plasmodium protein, unknown function	0.28275	0.24025	0.25525	-0.07075	-0.53775	-0.11175	-0.36125	0.19175	0.07275	0.03875	1.20243	0.00521873
MAL8P1.114	MAL8P1.114:: conserved Plasmodium protein, unknown function	0.6583	0.3513	0.3063	0.1883	-0.5577	-0.7057	-0.0797	-0.0277	0.0723	-0.2057	1.20237	0.00522019
PF08_0009	PF08_0009:: translation initiation factor EIF-2b alpha subunit, putative	0.481556	0.703556	0.119556	-0.453444	-0.137444	0.0355556	-0.569444	0.0245556	-0.204444		1.20074	0.00525853
PF14_0715	PF14_0715:: conserved Plasmodium protein, unknown function	0.60815	0.21215	0.44365	-0.18285	-0.39385	-0.21085	-0.37485	0.40815	-0.48685	-0.02285	1.20004	0.00527514
PFB0620w	PFB0620w:: conserved Plasmodium protein, unknown function	0.7808	0.4298	1.1688	0.5958	0.0228	-0.3382	-0.0902	-1.0962	-0.8732	-0.6002	1.19762	0.00533292
PF14_0450	PF14_0450:: conserved Plasmodium protein, unknown function	0.3906	0.1341	0.6946	-0.0729	0.2516	-0.3229	-0.2634	-0.2574	-0.3189	-0.2354	1.19462	0.00540573
PFB0880w	PFB0880w:: conserved protein, unknown function	0.1133	0.4193	0.4803	0.1958	-0.2707	-0.2222	0.0878	-0.1922	-0.4052	-0.2062	1.18473	0.00565289
MAL7P1.109	MAL7P1.109::null	0.548675	0.658425	0.086675	-0.100575	0.140925	-0.123075	-0.481075	-0.063575	-0.232325	-0.434075	1.18265	0.00570643
PFB0305c	PFB0305c::null	0.4488	0.2098	0.3658	0.1508	0.2018	-0.2802	0.0958	-0.4402	-0.5002	-0.2522	1.18241	0.00571257
PF10_0116	PF10_0116:: conserved Plasmodium protein, unknown function	0.124809	0.195809	0.278809	0.0618091	0.146528	-0.0811909	-0.301191	-0.176191	-0.249191		1.1817	0.00573112
PFB0690w	PFB0690w:: conserved Plasmodium protein, unknown function	0.5281	0.7661	0.3831	-0.4679	-0.2659	-0.3279	-1.1139	0.0251	0.4041	0.0691	1.17938	0.00579168
PFL0820c	PFL0820c:: conserved Plasmodium protein, unknown function	0.2995	0.1005	0.5695	-0.2245	-0.3955	0.0175	-0.1345	0.0805	-0.1575	-0.1555	1.17891	0.00580392
PF07_0045	PF07_0045:: conserved Plasmodium protein, unknown function	0.25645	0.17095	0.21495	-0.12205	-0.36705	0.12345	-0.17855	-0.31005	0.22045	-0.00855	1.17715	0.00585054
PFI1470c	PFI1470c:: conserved Plasmodium protein, unknown function	0.270574	0.367907	0.176241	-0.353759	0.174241	0.149907	-0.405093	-0.120926	-0.259093		1.17694	0.00585603
PF14_0237	PF14_0237:: conserved Plasmodium protein, unknown function	0.27055	0.23855	0.24505	0.09505	-0.28445	-0.23495	-0.53695	0.16255	-0.06995	0.11455	1.16828	0.0060914
PF07_0109	PF07_0109:: conserved Plasmodium protein, unknown function	0.243	0.259	0.289	0.008	-0.47	-0.295	-0.26	0.369	-0.027	-0.116	1.16806	0.00609732
PF08_0082	PF08_0082:: conserved Plasmodium protein, unknown function	1.5371	0.6736	0.1501	-0.4379	-0.4714	-0.4759	-0.6804	0.1376	-0.2334	-0.1994	1.16484	0.00618746
PFF0365c	PFF0365c:: G-protein associated signal transduction protein, putative	0.4711	0.2331	0.4481	-0.0239	0.3771	-0.1439	0.0701	-0.3679	-0.4459	-0.6179	1.16366	0.00622078
PF07_0067	PF07_0067:: conserved Plasmodium protein, unknown function	0.207722	0.0877222	0.280222	-0.162278	0.130222	-0.251778	-0.183778	-0.162278	0.0542222		1.15805	0.00638199
MAL7P1.108	MAL7P1.108:: phosphoinositide-binding protein, putative	0.7257	0.9247	0.1127	-0.0523	-0.3283	-0.5823	-0.2853	0.1467	0.0037	-0.6653	1.15598	0.0064426
PFC0605w	PFC0605w:: conserved Plasmodium protein, unknown function	0.5035	0.0205	0.2265	-0.0605	-0.0745	-0.0225	-0.0815	-0.2155	-0.1665	-0.1295	1.15569	0.00645116
PF08_0111	PF08_0111:: RNA helicase, putative	0.303	0.2325	0.424	-0.197	0.273	-0.075	0.1265	-0.545	-0.053	-0.489	1.14939	0.00663979
MAL13P1.163	MAL13P1.163:: ER lumen protein retaining receptor 1, putative	0.7853	0.2993	0.5933	0.3803	-0.0717	-0.4757	-0.2737	0.2263	-0.5767	-0.8867	1.14884	0.00665644
PFF1390w	PFF1390w:: conserved Plasmodium protein, unknown function	0.375825	0.076325	0.616825	0.018325	-0.096675	-0.248175	0.112825	-0.383675	-0.199925	-0.271675	1.14437	0.00679432
PFD0840w	PFD0840w:: conserved Plasmodium protein, unknown function	0.129427	0.161427	0.133518	-0.144027	0.169527	0.0882271	-0.0233911	-0.233673	-0.0861285	-0.194906	1.14384	0.00681078
PFE0875c	PFE0875c:: conserved Plasmodium protein, unknown function	0.9515	1.7255	0.2485	-0.5635	-0.6585	-1.0365	-1.1205	0.4535			1.14199	0.00686884
PF14_0094	PF14_0094:: conserved Plasmodium protein, unknown function	0.57325	0.33725	0.58025	-0.19825	-0.18075	-0.60975	-1.05125	0.30925	0.28025	-0.04025	1.14017	0.00692635
PF11_0199	PF11_0199:: conserved Plasmodium protein, unknown function	0.4852	0.4822	0.6292	0.1532	-0.8928	-1.1528	-0.1678	0.2152	0.1012	0.1472	1.13825	0.00698787
PF08_0086	PF08_0086:: RNA binding protein, putative	0.07905	0.20755	0.51355	-0.09545	-0.02845	-0.27395	-0.25145	-0.09895	-0.08495	0.03305	1.13776	0.00700351
PFL1915w	PFL1915w:: DNA gyrase subunit B	0.1397	0.2487	0.2912	-0.4068	-0.2173	-0.2818	-0.0343	0.1262	0.0157	0.1187	1.13416	0.00712042
PFC0670c	PFC0670c:: conserved Plasmodium protein, unknown function	0.3261	0.1921	0.4171	-0.1419	-0.1199	0.3501	-0.4299	0.0651	-0.4589	-0.1999	1.13163	0.00720355
PF13_0165	PF13_0165:: conserved Plasmodium protein, unknown function	0.1782	0.1247	0.3282	-0.1953	-0.0218	-0.3383	-0.1713	0.1467	-0.0793	0.0282	1.1308	0.00723125
MAL13P1.261	MAL13P1.261:: conserved Plasmodium protein, unknown function	0.30465	0.25165	0.22465	-0.16635	0.31965	0.20515	-0.33535	-0.10135	-0.28835	-0.41435	1.12806	0.00732302
PFL2455w	PFL2455w:: conserved Plasmodium protein, unknown function	0.7567	0.5547	0.4697	0.0917	-0.1593	-1.5543	0.0597	0.1827	0.0117	-0.4133	1.12553	0.00740888
MAL13P1.139	MAL13P1.139:: Tetratricopeptide repeat family protein, putative	0.2629	0.3929	0.3369	-0.5421	-0.0791	0.4639	-0.1071	-0.5981	-0.0981	-0.0321	1.12345	0.00748026
PF07_0116	PF07_0116:: conserved Plasmodium protein, unknown function	0.0966333	0.335633	0.343633	-0.344367	0.00863333	-0.317867	0.1643	0.0386333	-0.133367	-0.191867	1.11815	0.00766553
PFE0140c	PFE0140c:: zinc binding protein, putative	1.1628	0.4698	0.7628	0.7728	-0.3802	-0.5372	0.0968	-0.6782	-0.2582	-1.4112	1.11457	0.00779353
PFL2015w	PFL2015w:: similar to tetratricopeptide repeat domain 1, putative	0.34555	0.30105	0.08255	-0.19895	-0.21245	-0.31095	0.05055	0.08555	-0.23045	0.08755	1.11256	0.00786627
PFD0245c	PFD0245c:: ATP-dependent RNA Helicase, putative	0.20225	0.12875	0.17925	0.04475	-0.28825	-0.24725	-0.20775	-0.03225	0.20675	0.01375	1.11246	0.00786982
PF14_0267	PF14_0267:: transcription initiation TFIID-like, putative	0.511215	0.491715	0.199715	-0.187785	-0.428285	-0.087285	-0.491285	0.347715	0.176215	-0.531935	1.11187	0.00789138
PF10_0237	PF10_0237:: conserved Plasmodium protein, unknown function	0.20015	0.81915	0.46765	-0.73885	0.24415	0.05615	-0.23885	-0.06885	-0.44485	-0.29585	1.11149	0.00790553
PFL0130c	PFL0130c:: conserved Plasmodium protein, unknown function	0.3451	0.38885	0.02185	-0.25665	0.0901	-0.0949	0.01685	-0.1289	-0.20165	-0.18065	1.11081	0.00793043
PFD0655c	PFD0655c::null	0.32515	0.10015	0.50265	-0.37835	0.24965	-0.15735	-0.17985	-0.13585	-0.06185	-0.26435	1.10959	0.00797537
PF11_0110	PF11_0110::null	0.2189	0.0959	0.2999	-0.0951	-0.2321	-0.3341	-0.1171	-0.0001	0.0119	0.1519	1.10571	0.0081198
PFE0240w	PFE0240w:: conserved Plasmodium protein, unknown function	0.408045	0.429045	0.472045	-0.610405	0.179045	0.395045	4.5e-05	0.047045	-0.363955	-0.955955	1.10504	0.00814524
PFE1165c	PFE1165c:: conserved Plasmodium protein, unknown function	0.1747	0.3727	0.2247	-0.1153	-0.4153	-0.2903	-0.2423	0.1587	-0.0743	0.2067	1.10468	0.0081586
MAL7P1.65	MAL7P1.65:: conserved Plasmodium protein, unknown function	0.4138	0.1583	0.5748	0.2713	-0.5772	-0.0152	-0.2642	-0.4162	-0.1542	0.0088	1.10416	0.00817849
MAL13P1.345	MAL13P1.345:: conserved Plasmodium protein, unknown function	0.5146	0.5366	0.2286	-0.0294	-0.3354	-0.8734	0.2616	0.1056	-0.0134	-0.3954	1.0992	0.00836885
PF14_0361	PF14_0361:: Sec62, putative	0.304577	0.30681	0.114577	0.187577	-0.180423	-0.0574233	0.136577	-0.219423	-0.374423	-0.218423	1.09866	0.00839003
PFE1265w	PFE1265w:: G-protein coupled receptor, putative	0.33615	0.31515	0.42065	0.02265	0.34465	-0.12185	-0.32485	0.07915	-0.15835	-0.91335	1.09188	0.00865872
PF10_0342	PF10_0342:: probable protein, unknown function	2.1398	0.4693	0.7463	-1.0487	0.0553	-0.2652	-1.3912	0.1863	-0.3722	-0.5197	1.09109	0.00869074
PFF0355c	PFF0355c:: conserved Plasmodium membrane protein, unknown function	0.07044	0.32794	0.60944	-0.01956	-0.02306	-0.19156	-0.45156	0.06144	-0.17156	-0.21196	1.09034	0.00872109
MAL8P1.97	MAL8P1.97:: hypothetical protein	0.741161	0.542161	0.745161		-1.12084	-1.27184	-0.614839	0.476711	-0.103839	0.606161	1.08863	0.00879076
PF13_0064	PF13_0064:: conserved Plasmodium protein, unknown function	0.387556	0.436556	0.506556	-0.139444	-0.520444	-0.881444	-0.547444	0.438556	0.319556		1.08812	0.00881149
PFI1180w	PFI1180w:: patatin-like phospholipase, putative	0.12515	0.44115	0.41715	-0.03885	-0.05385	-0.48035	-0.34885	0.28065	-0.04085	-0.30135	1.08695	0.00885994
PF14_0115	PF14_0115:: conserved Plasmodium protein, unknown function	0.254667	0.125167	0.471667	0.0591667	0.0946667	-0.297833	-0.440833	-0.245333	-0.0213333		1.08605	0.00889695
PFE1170w	PFE1170w:: DNAJ protein, putative	0.3433	0.2803	0.2808	-0.0442	-0.1807	-0.6912	-0.3732	0.3788	-0.0382	0.0443	1.08381	0.00899065
MAL8P1.108	MAL8P1.108:: protein phosphatase, putative	0.3142	0.1172	0.6732	0.1542	-0.1618	-0.0068	-0.1688	-0.4568	-0.3498	-0.1148	1.0837	0.00899509
PF14_0443	PF14_0443:: centrin-2	0.5083	0.2663	0.4023	0.2183	0.1813	0.3263	-0.5007	-0.3397	-0.4267	-0.6357	1.08313	0.00901919
PFC0110w	PFC0110w:: Cytoadherence linked asexual protein 3.2	2.06355	0.43805	0.68355	-0.96395	-0.27545	-0.20945	0.28805	-0.04695	-0.90895	-1.06845	1.08256	0.00904312
PF08_0135	PF08_0135:: conserved Plasmodium protein, unknown function	0.817	0.263	0.332	0.165	-0.453	-0.717	0.089	-0.3425	0.0135	-0.167	1.08088	0.0091142
PF14_0524	PF14_0524:: protein phosphatase, putative	0.4685	0.4695	0.3895	-0.0555	-0.7745	-0.8195	-0.4495	0.2025	0.4485	0.1205	1.07984	0.00915869
PF14_0582	PF14_0582:: conserved Plasmodium protein, unknown function	0.2654	0.3739	0.6934	0.0024	0.4064	-0.5006	0.0129	-0.2286	-0.3346	-0.6906	1.07853	0.00921486
PF11_0076	PF11_0076:: conserved Plasmodium protein, unknown function	0.173867	0.166533	0.308867	-0.126467	-0.2998	-0.407133	0.0432	-0.101133	0.0778667	0.1642	1.07758	0.00925582
PF14_0718	PF14_0718:: mediator complex subunit 31, putative	1.6442	0.1502	1.3132	0.6892	-0.3388	-0.5898	-0.1668	-0.9148	-0.7148	-1.0718	1.07717	0.0092734
MAL7P1.17	MAL7P1.17:: conserved Plasmodium membrane protein, unknown function	0.752332	0.331082	0.312498	-0.700335	0.169832	0.304332	-0.575868	-0.093335	-0.153868	-0.346668	1.07573	0.0093362
PF14_0640	PF14_0640:: conserved Plasmodium protein, unknown function		0.482056	0.474056	0.158556	-0.554444	-0.818444	-0.512444	0.258556	0.404056	0.108056	1.06981	0.00959823
PFL1165w	PFL1165w:: conserved Plasmodium protein, unknown function	0.539312	0.350813	0.158812	-0.562187	0.327313	-0.383688	-0.218188		-0.212188		1.06959	0.00960838
PFD0730w	PFD0730w:: conserved Plasmodium protein, unknown function	0.6448	0.2893	0.4718	-0.1117	-0.5982	-0.0827	-1.0027	0.3358	0.0403	0.0133	1.06651	0.00974804
PF10_0117	PF10_0117:: ubiquitin-protein ligase E3, putative	0.589167	0.0631667	0.408167	-0.148333	0.124667	-0.194833	-0.0463333	-0.568833	-0.226833		1.06573	0.00978355
MAL7P1.32	MAL7P1.32:: nucleotide excision repair protein, putative	0.8367	0.3402	0.4932	0.2567	-1.1173	-0.2498	-0.2203	-0.2418	0.3787	-0.4763	1.06494	0.00981999
PF11_0241	PF11_0241:: Myb-like DNA-binding domain, putative	0.139225	0.116475	0.277225	-0.041525	0.235475	-0.081275	-0.168525	-0.076525	-0.168025	-0.232525	1.0591	0.0100925
PFD0872w	PFD0872w:: conserved Plasmodium protein, unknown function	0.148517	0.883717	0.500317	-0.244733	0.0281167	-0.115817	-0.55365	0.145017	-0.791483		1.05759	0.0101645
PF11_0246	PF11_0246:: conserved Plasmodium protein, unknown function	0.2575	0.5	0.0965	0.1095	-0.0375	-0.24	-0.048	0.0125	-0.4195	-0.231	1.05612	0.0102348
PFD0940w	PFD0940w:: conserved Plasmodium protein, unknown function	0.67445	0.544783	0.33295	-0.89455	0.420783	0.522117	-0.408883	-0.46255	-0.09155	-0.63755	1.0485	0.0106086
PF13_0297	PF13_0297:: conserved protein, unknown function	0.11955	0.39105	0.38655	0.04205	0.21305	-0.36095	-0.44995	-0.17495	0.10605	-0.27245	1.04848	0.0106095
PFL1785c	PFL1785c:: conserved Plasmodium protein, unknown function	1.02427	1.01777	-0.03073	-0.18923	-0.22473	-0.20973	-0.34123	0.24707	-0.68073	-0.61273	1.04662	0.010703
PFA0575c	PFA0575c:: conserved Plasmodium protein, unknown function	0.348667	0.241667	0.255667	-0.196333	-0.334333		-0.0443333	0.338667	0.0596667	-0.669333	1.04611	0.0107289
PF14_0692	PF14_0692:: conserved Plasmodium membrane protein, unknown function	0.1168	0.1648	0.4118	0.0898	-0.1502	-0.4017	-0.0337	-0.0767	0.0153	-0.1362	1.04513	0.0107784
MAL13P1.95	MAL13P1.95:: ferredoxin, putative	0.1426	0.3566	0.7326	-0.1854	-0.3974	0.1216	-0.6314	-0.0914	0.0756	-0.1234	1.04239	0.0109186
MAL7P1.120	MAL7P1.120:: ubiquitin C-terminal hydrolase, putative	0.3196	0.1086	0.3836	0.0456	-0.4699	-0.0744	-0.3649	0.1796	-0.1124	-0.0154	1.03879	0.0111056
[truncated: 3,815 more rows]

## Sheet: 34hpi (schizont)
NAME	DESCRIPTION	CP025 TP6	CP037 TP9	CP040 TP8	CP022 TP5	BMT061 TP10	BMT076 TP4	BMT077 TP8	NHP2094 TP6	NHP4459 TP5	NHP4460 TP4	Z SCORE	p-value
[truncated: 4,023 more rows]

[truncated: 1 more sheets: Rank product Score]
